# Supplementary material for: RNA genome conservation and secondary structure in SARS-CoV-2 and SARS-related viruses
Source: bioRxiv. 2020 Apr 6:2020.03.27.012906. Preprint. [Version 2] doi: 10.1101/2020.03.27.012906 (PMC7217285; doi:10.1101/2020.03.27.012906)
Supplement: 1 [file media-1.xlsx]

## Sheet: Overview
This supplementary file includes the following datasets:
SecondaryStructure DotBracket: Sequences and secondary structures for the 5'UUR, frameshifting element, and 3'UUR
ConservationPercentages: Per-position sequence conservation in the MSA's SARSr-MSA-1, SARSr-MSA-2, SARS-CoV-2-MSA-1, SARS-CoV-2-MSA-2
MEA Secondary Structures: MEA secondary structures in windows around conserved intervals from SARSr-MSA-1
Structured loci positions: RNAz genomic loci along with 120 nucleotide sliding windows, all loci have at least one window with a P>0.9 RNA structure prediction. RNAz structures predicted from SARSr-MSA-1.
Structured windows (RNAz,P>0.5): RNAz windows with P>0.5 RNA structure prediction. RNAz structures predicted from SARSr-MSA-1.
alifoldz (z<-2.69), RNAz (P>0.9): RNAz intervals with P>0.9 RNA structure prediction based on SARSr-MSA-1, with alifoldz predicted structure having z-score < -2.69.
Unstructured probabilities: Per-position probabilities that each nucleotide is unpaired.
Unstructured intervals: Intervals of size at least 15 that have no bases with base-pairing propability more than 0.4.
RNAplfold intervals: Intervals of size at least 15 that are unstructured from Contrafold 2.0 prediction and are also >60% likely to be unpaired for each genomic position from RNAplfold prediction.
Structured, SARSr conserved: RNAz windows with P>0.9 that overlap by at least 15 nucleotides with a 90% conserved region in SARSr-MSA-1.
Unstructured, SARSr conserved: Unstructured intervals of length at least 15 with no bases having base-pairing probability more than 0.5, must overlap by at least 15 nucleotides with a 90% conserved region in SARSr-MSA-1.
SARS-related-conserved: >15nt windows that are at least 90% conserved in SARSr-MSA-1 and are at least 99% conserved in SARS-CoV-2-MSA-2 (Table 1).
SARS-CoV-2-conserved-structured: Structured RNAz windows that overlap by at least 15 nucleotides with a >97% conserved region from SARS-CoV-2-MSA-2 (Table 2).
SARS-CoV-2-conserved-unstructured: Unstructured intervals (>15 nt, every base has at most 0.4 base pairing probability) that overlap by at least 15 nt with a >97% conserved region from SARS-CoV-2-MSA-2 (Table 3).
Sequence interval numberings are all relative to reference genome NC_045512.2.
Reference sequence (NC_045512.2):
AUUAAAGGUUUAUACCUUCCCAGGUAACAAACCAACCAACUUUCGAUCUCUUGUAGAUCUGUUCUCUAAACGAACUUUAAAAUCUGUGUGGCUGUCACUCGGCUGCAUGCUUAGUGCACUCACGCAGUAUAAUUAAUAACUAAUUACUGUCGUUGACAGGACACGAGUAACUCGUCUAUCUUCUGCAGGCUGCUUACGGUUUCGUCCGUGUUGCAGCCGAUCAUCAGCACAUCUAGGUUUCGUCCGGGUGUGACCGAAAGGUAAGAUGGAGAGCCUUGUCCCUGGUUUCAACGAGAAAACACACGUCCAACUCAGUUUGCCUGUUUUACAGGUUCGCGACGUGCUCGUACGUGGCUUUGGAGACUCCGUGGAGGAGGUCUUAUCAGAGGCACGUCAACA…

## Sheet: SecondaryStructure DotBracket
5'UTR
Sequence:
auuaaagguuuauaccuucccagguaacaaaccaaccaacuuucgaucucuuguagaucuguucucuaaacgaacuuuaaaaucuguguggcugucacucggcugcaugcuuagugcacucacgcaguauaauuaauaacuaauuacugucguugacaggacacgaguaacucgucuaucuucugcaggcugcuuacgguuucguccguguugcagccgaucaucagcacaucuagguuucguccgggugugaccgaaagguaagauggagagccuugucccugguuucaacgagaaaacacacguccaacucaguuugccuguuuuacagguucgcgacgugcucguacguggcuuuggagacuccguggaggaggucuuaucagaggcacgucaaca…
Secstruct:
......(((((.(((((....)))))..)))))...........(((((.....))))).((((.......))))........((((((((.((.((((.(((.....))).)))))).))))))))(..(((((.....))))))...(((((((((((..(((((...(((.((((((((((((.((((((.(((((......)))))..))))))).....)))(((((((.((......)))))))))(((....)))))))))))))).))))).))))...))))))).......((((((.......((..((((((...))))))..))))))))(....(((((.(((((((((((((.....)))).))))..))))).)))))...((…
Frameshifting element
Sequence:
guuuuuaaacggguuugcgguguaagugcagcccgucuuacaccgugcggcacaggcacuaguacugaugucguauacagggcuuuug
Secstruct:
...............(((((((((((...[[[[[[[)))))))))))((((((((.........))).)))))...]].]]]]]....
3'UTR
Sequence:
gaccacacaaggcagaugggcuauauaaacguuuucgcuuuuccguuuacgauauauagucuacucuugugcagaaugaauucucguaacuacauagcacaaguagauguaguuaacuuuaaucucacauagcaaucuuuaaucaguguguaacauuagggaggacuugaaagagccaccacauuuucaccgaggccacgcggaguacgaucgaguguacagugaacaaugcuagggagagcugccuauauggaagagcccuaauguguaaaauuaauuuuaguagugcuauccccaugugauuuuaauagcuucuuaggagaaugacaaaaaaaaaaaaaaaaaaaaaaaaaaaaaaaaa
Secstruct:
................(((((((((((..(((...((......))...))).)))))))))))..(((((((.......{{{{{{.[[[[[[[[[.)))))))...]]]]]]]]]...((((..((((((((((..((..(((.(((.....(((((((((.((.(((....)))))....(((((((((....((..((((.....))..))...))...))))).)))).((((........))))..........))))))))).....))).)))..))...)))))......)))))..))))...........}}}}}}....................................

## Sheet: ConservationPercentages
SARSr-MSA-1	SARSr-MSA-2	SARS-CoV-2-MSA-1	SARS-CoV-2-MSA-2
1	1	0.933333	0.53012
1	1	0.987013	0.586873
0.166667	1	0.961538	0.587786
0.166667	1	0.975	0.611722
0.166667	1	0.9875	0.656934
1	1	0.9875	0.700361
1	1	0.97561	0.74386
1	1	0.987952	0.636628
1	1	1	0.653179
1	1	1	0.666667
1	1	1	0.677143
0.166667	0.157895	1	0.689655
1	1	0.988235	0.697436
1	1	0.988636	0.71464
1	1	1	0.721675
1	1	0.978022	0.726829
1	1	0.989011	0.73494
0.25	0.15493	1	0.745803
1	1	1	0.745803
1	1	0.989011	0.751196
1	1	1	0.752381
1	1	1	0.759524
1	1	1	0.76247
1	1	1	0.773893
0.25	0.141026	1	0.783217
0.888889	1	0.989362	0.787671
1	1	1	0.782805
0.222222	0.141026	0.989474	0.780269
1	1	1	0.806236
1	1	1	0.81069
0.222222	0.141026	1	0.825221
1	1	1	0.825607
1	1	1	0.823789
1	1	1	0.828947
1	1	0.989691	0.822368
1	1	0.989691	0.829322
0.888889	0.974684	1	0.832244
1	1	1	0.840959
1	1	1	0.850649
0.888889	0.987342	1	0.850746
0.222222	0.164557	1	0.851064
0.111111	0.316456	1	0.834043
1	1	1	0.855319
0.9	0.837209	1	0.888889
1	1	1	0.888889
1	1	1	0.890499
1	1	1	0.890499
1	1	1	0.889246
1	1	1	0.894061
1	1	1	0.894569
1	1	1	0.894569
1	1	1	0.894569
1	1	1	0.894569
1	0.988636	1	0.892971
1	1	1	0.981159
1	0.989011	1	0.981159
1	1	1	0.981187
1	1	1	0.97974
1	0.989011	1	0.981214
1	1	1	0.981214
1	0.989011	1	0.979769
1	1	1	0.984104
1	1	1	0.984104
1	0.98913	1	0.984104
1	1	1	0.984104
1	0.934783	1	0.982659
1	1	1	0.979769
1	1	1	0.978324
1	0.98913	1	0.981214
1	1	1	0.981214
1	1	1	0.979769
1	1	1	0.979769
1	1	1	0.981214
1	1	1	0.979769
1	1	0.990385	0.981214
1	1	1	0.979769
1	1	1	0.976912
1	0.989362	1	0.975469
1	1	1	0.978355
1	0.989362	1	0.978355
1	1	1	0.979798
1	1	1	0.978355
1	1	1	0.976912
1	1	1	0.975469
1	1	1	0.975469
1	1	1	0.975469
1	1	1	0.976912
1	1	1	0.975469
1	1	1	0.976912
0.363636	0.382979	1	0.976912
0.909091	0.978723	1	0.975469
0.909091	1	1	0.975469
1	1	1	0.976912
1	1	1	0.975469
1	1	1	0.975469
1	1	1	0.975469
0.181818	0.12766	1	0.975469
1	1	1	0.976912
1	1	1	0.977044
0.909091	0.914894	1	0.968436
0.909091	0.978723	1	0.97561
1	0.989362	1	0.97561
1	1	1	0.977044
1	1	0.990385	0.974175
1	1	1	0.97274
1	0.914894	1	0.97561
1	1	1	0.977044
1	1	1	0.978479
1	1	1	0.977077
1	1	1	0.977077
0.181818	0.126316	0.990385	0.967049
1	1	0.990385	0.975645
1	1	1	0.979943
1	1	1	0.97851
0.909091	0.873684	1	0.977077
1	1	1	0.977077
1	1	1	0.979943
1	1	1	0.97851
1	1	0.990385	0.97851
0.363636	0.147368	0.990385	0.977077
0.181818	0.126316	1	0.981402
1	1	1	0.979971
1	1	1	0.979971
1	0.905263	0.990385	0.979971
1	1	1	0.982857
1	1	1	0.982857
1	1	1	0.984286
1	1	1	0.984286
0.909091	0.978947	1	0.982857
1	0.989474	1	0.982857
1	1	1	0.984286
1	1	1	0.982857
0.181818	0.157895	1	0.975714
0.454545	0.389474	1	0.982857
1	0.978947	1	0.982857
0.636364	0.831579	1	0.984286
1	1	1	0.984286
1	1	1	0.982857
1	1	1	0.981429
0.090909	0.2	1	0.974286
0.181818	0.389474	1	0.982857
1	0.905263	1	0.982857
1	0.905263	1	0.982857
1	1	1	0.982857
1	1	1	0.982857
1	1	1	0.982857
1	0.989474	1	0.985714
1	1	1	0.985714
1	1	1	0.988604
1	1	1	0.982906
1	1	1	0.98862
1	1	1	0.987198
0.818182	0.978947	1	0.985775
1	1	1	0.987216
1	1	1	0.988652
1	1	1	0.987234
1	1	1	0.987234
0.909091	0.989474	1	0.987234
0.363636	0.147368	1	0.987234
1	1	1	0.987234
1	1	1	0.988652
0.181818	0.126316	1	0.978723
1	1	1	0.987234
1	1	1	0.987234
1	1	1	0.987252
1	0.978947	1	0.987252
1	1	1	0.988669
1	1	1	0.988669
1	0.989474	1	0.987252
1	1	1	0.985836
1	1	1	0.987252
1	1	1	0.98727
1	1	1	0.98727
1	0.989474	1	0.984441
1	1	1	0.985856
1	1	1	0.984441
0.181818	0.126316	1	0.977369
0.181818	0.126316	1	0.978784
1	1	1	0.984441
1	1	1	0.984441
1	1	1	0.985876
1	1	1	0.984463
1	1	1	0.984485
1	1	1	0.985896
1	1	1	0.984485
1	1	0.990476	0.98169
1	1	1	0.976056
1	1	1	0.98169
0.181818	0.126316	1	0.976056
0.909091	0.957895	1	0.983099
1	1	1	0.984507
1	1	1	0.983122
1	1	1	0.981716
1	1	1	0.983122
1	1	1	0.984529
1	1	1	0.984529
1	1	1	0.983122
1	1	1	0.983122
1	1	1	0.984529
1	1	1	0.984551
1	1	1	0.985955
1	0.978947	1	0.985955
1	1	1	0.984551
1	1	1	0.984551
1	1	1	0.985955
1	1	1	0.984551
1	1	1	0.980365
1	1	1	0.985975
1	1	1	0.984572
1	1	1	0.98317
1	0.989474	1	0.984572
1	0.957895	1	0.98317
1	1	1	0.981767
1	0.978947	1	0.98317
1	1	1	0.984572
1	1	1	0.984572
0.181818	0.126316	1	0.976157
1	0.978947	1	0.981767
1	1	1	0.981767
1	1	1	0.98317
1	1	1	0.981767
1	1	1	0.981767
1	1	1	0.980365
1	0.989474	1	0.980365
1	1	1	0.978962
1	1	1	0.980365
1	1	1	0.980365
1	1	1	0.981767
1	1	1	0.98317
0.090909	0.115789	1	0.970547
1	1	1	0.98317
0.090909	0.115789	1	0.970547
1	1	1	0.984572
1	1	1	0.984572
0.909091	0.978947	1	0.984572
1	1	1	0.98317
1	1	1	0.981793
1	1	1	0.983193
1	1	1	0.984594
1	1	1	0.981793
1	1	0.980952	0.672269
1	1	1	0.983193
1	1	1	0.981793
1	1	1	0.983193
1	1	1	0.984594
1	1	1	0.981793
1	1	1	0.983193
1	1	1	0.984594
1	1	1	0.983193
1	1	1	0.983193
1	1	1	0.984594
1	1	1	0.981793
1	1	1	0.983193
1	1	0.980952	0.978992
1	1	1	0.984594
1	1	1	0.983193
1	1	1	0.985994
0.909091	0.979798	1	0.983193
1	1	1	0.988811
1	1	1	0.983217
1	1	1	0.983217
1	1	1	0.981818
1	1	1	0.983217
1	1	1	0.987413
1	1	1	0.981818
1	1	1	0.987552
1	1	1	0.980636
1	1	1	0.984786
1	1	1	0.982019
1	1	1	0.982019
1	1	1	0.980663
1	1	1	0.986207
1	1	1	0.98069
1	1	1	0.984828
1	1	1	0.98069
1	1	1	0.982069
1	1	1	0.982069
1	1	1	0.984828
0.909091	0.99	1	0.984828
0.181818	0.12	1	0.98069
1	1	1	0.98069
0.181818	0.12	1	0.97931
1	1	1	0.97931
1	1	1	0.97931
1	1	1	0.97931
1	0.98	1	0.98069
0.181818	0.12	1	0.984828
1	1	1	0.984848
1	1	1	0.980716
1	1	1	0.980716
0.818182	0.98	1	0.980716
0.909091	0.88	1	0.980716
1	1	1	0.980716
1	1	1	0.980716
1	0.96	1	0.980716
1	1	1	0.980716
1	1	1	0.980716
1	1	1	0.979339
1	1	1	0.982094
1	1	1	0.982094
1	1	1	0.983471
1	1	1	0.982094
1	1	1	0.982094
1	1	1	0.980716
1	1	1	0.980716
1	1	1	0.980716
1	1	1	0.982094
1	1	1	0.982094
1	0.99	1	0.980716
1	1	1	0.983471
1	1	1	0.982094
1	1	1	0.982094
1	1	1	0.979339
1	1	1	0.982094
1	1	1	0.982094
1	1	1	0.982094
1	1	1	0.983471
1	1	1	0.983471
0.909091	0.9	1	0.982094
1	1	1	0.982094
1	1	1	0.982094
1	1	1	0.983471
1	1	1	0.983494
1	1	1	0.982118
0.454545	0.48	1	0.982118
0.181818	0.12	1	0.973865
1	1	1	0.983494
0.272727	0.13	1	0.977992
1	1	1	0.98762
1	1	1	0.98762
1	1	1	0.986264
1	1	1	0.986264
1	1	1	0.986264
1	1	1	0.986264
0.090909	0.11	1	0.986264
1	1	1	0.986264
0.090909	0.1	1	0.986264
1	1	1	0.986264
1	1	1	0.986264
1	1	1	0.98489
1	1	1	0.98489
1	1	1	0.986264
1	1	1	0.990385
1	0.88	0.990476	0.989011
1	1	1	0.990385
0.090909	0.1	1	0.982143
1	1	1	0.987637
1	1	1	0.989011
0.272727	0.16	1	0.989011
1	1	1	0.989011
1	1	1	0.989011
1	1	1	0.989011
1	1	1	0.989011
1	1	1	0.987637
1	0.9	1	0.989011
1	1	1	0.987637
1	1	1	0.990385
0.181818	0.12	1	0.989011
1	1	1	0.987637
1	1	1	0.989011
0.181818	0.12	1	0.987637
1	1	1	0.989011
1	1	1	0.987637
1	0.91	1	0.989011
1	0.91	1	0.989011
1	1	1	0.987637
0.181818	0.12	1	0.987637
1	1	1	0.989011
1	1	1	0.989011
0.909091	0.98	1	0.986264
1	1	1	0.989011
1	1	1	0.989011
0.181818	0.12	1	0.989011
1	1	1	0.986264
1	1	1	0.986264
1	0.9	1	0.986264
1	1	1	0.987637
0.090909	0.1	1	0.972527
0.909091	0.98	1	0.96978
0.363636	0.26	1	0.972527
1	1	1	0.98489
1	1	1	0.979396
0.909091	0.88	1	0.98489
1	1	1	0.98489
0.181818	0.12	1	0.98489
1	1	1	0.975275
1	1	1	0.975275
1	0.91	1	0.976648
1	1	1	0.975275
1	1	1	0.973901
1	1	1	0.973901
1	1	1	0.973901
1	1	1	0.975275
1	1	1	0.975275
0.181818	0.12	1	0.975275
1	1	1	0.976648
1	1	1	0.976648
1	1	1	0.973901
1	1	1	0.978022
0.454545	0.48	1	0.979396
1	1	1	0.978022
1	1	1	0.978022
0.454545	0.45	1	0.975275
1	1	1	0.971154
1	1	1	0.971154
1	1	1	0.965659
0.181818	0.12	1	0.978022
1	0.98	1	0.976648
1	1	1	0.968407
1	1	1	0.97668
1	1	1	0.97668
1	1	1	0.97668
1	1	1	0.97668
1	1	1	0.97668
1	1	1	0.97668
1	1	1	0.97668
1	1	1	0.975309
1	1	1	0.975309
1	1	1	0.975309
1	1	1	0.97668
0.454545	0.38	1	0.975309
0.363636	0.24	1	0.96845
1	1	1	0.973937
1	0.99	1	0.973937
1	1	1	0.969822
1	1	1	0.975309
0.909091	0.98	1	0.96845
1	1	1	0.97668
1	1	1	0.975309
0.181818	0.12	1	0.967078
0.181818	0.12	1	0.978052
1	1	1	0.97668
0.181818	0.12	1	0.975309
1	1	1	0.97668
1	1	1	0.965706
0.818182	0.97	1	0.97668
1	1	1	0.978052
1	1	1	0.975309
0.909091	0.99	1	0.971193
1	1	1	0.97668
1	1	1	0.975309
0.818182	0.76	1	0.96845
1	1	1	0.975309
1	1	1	0.97668
0.363636	0.2	0.990476	0.962963
0.454545	0.43	1	0.96845
1	1	1	0.97668
0.909091	0.89	1	0.971193
1	0.98	1	0.978052
1	0.91	1	0.980796
0.272727	0.18	1	0.971193
1	1	1	0.979424
1	1	1	0.978052
0.181818	0.13	1	0.97668
1	1	1	0.97668
1	1	1	0.978052
1	1	1	0.971193
1	1	1	0.978052
1	1	1	0.97668
1	1	1	0.97668
1	0.91	1	0.97668
1	1	1	0.978052
1	0.98	1	0.979424
1	1	1	0.979424
1	1	1	0.982167
0.909091	0.98	1	0.979424
1	1	1	0.980796
1	1	1	0.980796
1	0.98	1	0.980796
1	1	1	0.980796
1	1	1	0.980796
1	1	1	0.979424
1	1	1	0.979424
0.909091	1	1	0.979424
1	1	1	0.969822
1	1	1	0.969822
1	1	1	0.978052
0.272727	0.14	1	0.97668
1	1	1	0.97668
1	1	1	0.97668
1	1	1	0.978052
1	1	1	0.97668
1	1	1	0.978052
0.909091	0.74	1	0.97668
1	1	1	0.975309
1	1	1	0.975309
0.090909	0.1	1	0.961591
1	1	1	0.97668
1	1	1	0.97668
0.909091	0.85	0.980952	0.973937
1	1	1	0.975309
1	1	1	0.97668
0.181818	0.25	1	0.965706
0.454545	0.4	1	0.978052
0.181818	0.16	1	0.97668
0.909091	0.95	1	0.97668
0.909091	0.96	1	0.97668
0.181818	0.28	1	0.978052
0.272727	0.14	1	0.978052
0.181818	0.88	1	0.97668
1	0.99	1	0.978052
0.181818	0.99	1	0.969822
0.181818	0.96	1	0.97668
0.090909	0.86	1	0.978052
1	0.98	1	0.973937
1	1	1	0.97668
1	1	1	0.97668
0.272727	0.24	0.980952	0.967078
1	1	0.980952	0.972565
1	0.99	0.980952	0.973937
0.090909	0.1	0.980952	0.961591
0.909091	1	0.980952	0.972565
1	0.99	0.980952	0.971193
0.272727	0.19	0.971429	0.899863
0.181818	0.39	0.980952	0.971193
0.181818	0.15	0.980952	0.972565
0.181818	0.39	0.980952	0.962963
0.181818	0.16	0.980952	0.969822
1	0.95	0.980952	0.971193
0.181818	0.15	0.980952	0.972565
1	0.97	0.980952	0.973937
1	0.99	0.980952	0.972565
0.818182	0.83	1	0.978052
1	1	1	0.97668
1	1	1	0.97668
0.636364	0.71	1	0.967078
0.636364	0.69	1	0.965706
1	1	1	0.978052
0.909091	0.96	1	0.978052
1	1	1	0.978052
1	1	1	0.978052
0.181818	0.13	1	0.965706
1	1	1	0.979424
1	1	1	0.978052
0.909091	0.86	1	0.979424
1	1	1	0.978052
1	1	1	0.978052
1	0.99	1	0.978052
0.181818	0.13	1	0.978052
1	1	1	0.979424
0.181818	0.12	1	0.97668
0.909091	1	1	0.971193
1	1	1	0.978052
0.090909	0.21	1	0.965706
1	1	1	0.980796
1	1	1	0.980796
1	1	1	0.96845
0.909091	0.94	1	0.96845
1	0.99	1	0.980796
1	1	1	0.982167
1	1	1	0.982167
1	1	1	0.980796
1	1	1	0.979424
1	1	1	0.982167
0.909091	0.73	1	0.982167
1	0.98	1	0.979424
1	1	1	0.982167
1	1	1	0.980796
1	1	1	0.982167
1	1	1	0.980796
1	1	1	0.980796
1	1	1	0.982167
1	1	1	0.980822
1	1	1	0.980822
0.181818	0.12	1	0.972603
1	1	1	0.982192
1	1	1	0.980822
1	1	1	0.980822
0.181818	0.12	1	0.980822
0.181818	0.19	1	0.982192
0.181818	0.12	1	0.980822
1	1	1	0.980822
1	0.93	1	0.980822
1	1	1	0.973973
1	0.98	1	0.982192
1	1	1	0.980822
0.181818	0.19	1	0.980822
1	1	1	0.982192
1	1	1	0.980848
0.181818	0.12	1	0.982216
1	1	1	0.97948
1	1	1	0.982216
0.272727	0.25	1	0.969904
1	1	1	0.980848
1	1	1	0.982216
0.181818	0.12	1	0.976744
1	1	1	0.982216
1	1	1	0.982216
0.181818	0.12	1	0.969904
1	1	1	0.97948
1	1	1	0.97948
0.181818	0.13	1	0.967168
1	0.99	1	0.97948
1	1	1	0.980848
1	0.95	1	0.97948
1	1	1	0.97948
1	1	1	0.982216
1	0.99	1	0.97264
1	1	1	0.983584
1	1	1	0.982216
0.909091	0.98	1	0.969904
1	1	1	0.983584
1	1	1	0.983584
0.909091	0.97	1	0.983584
0.909091	0.98	1	0.984952
0.181818	0.12	1	0.969904
0.181818	0.12	1	0.983584
1	1	1	0.983584
1	1	1	0.983584
0.909091	0.99	1	0.971272
0.272727	0.13	1	0.984952
1	1	1	0.984952
0.090909	0.1	1	0.971272
1	1	0.981132	0.982216
1	1	1	0.982216
0.181818	0.13	1	0.984952
1	1	1	0.983584
1	1	1	0.984952
1	1	1	0.975376
1	1	1	0.983584
1	1	1	0.983584
0.727273	0.83	1	0.983584
1	1	1	0.983584
1	0.98	1	0.983584
0.090909	0.1	1	0.97264
1	1	1	0.976744
1	1	1	0.984952
1	1	1	0.984952
1	1	1	0.984952
1	1	1	0.983584
1	1	1	0.983584
1	1	1	0.983584
1	1	1	0.983584
0.909091	0.84	1	0.975376
1	1	1	0.983584
1	1	1	0.983584
1	0.96	1	0.97948
1	1	1	0.983584
1	1	1	0.983584
1	1	1	0.983584
1	1	1	0.983584
1	1	1	0.983584
0.818182	0.78	1	0.975376
1	1	1	0.983584
1	1	1	0.983584
1	1	1	0.983584
1	1	1	0.983584
1	1	1	0.984952
1	1	1	0.984952
1	1	1	0.984952
1	1	1	0.984952
0.181818	0.13	1	0.976744
1	1	1	0.984952
1	1	0.990566	0.983584
1	1	1	0.983584
1	1	1	0.983584
1	1	1	0.984952
0.363636	0.24	1	0.975376
1	1	1	0.983584
1	1	1	0.984952
1	0.99	1	0.984952
1	1	1	0.983584
1	1	1	0.983584
0.363636	0.27	1	0.974008
1	1	1	0.998632
1	1	1	0.997264
1	1	1	0.99316
1	1	1	0.998632
1	1	1	0.998632
0.272727	0.26	1	0.99316
1	1	1	0.998632
0.909091	0.77	1	0.990424
0.363636	0.25	1	0.99316
1	1	1	0.998632
1	1	1	0.997264
1	1	1	0.998632
0.181818	0.12	1	0.990424
0.181818	0.13	1	0.990424
1	1	1	0.995896
1	1	1	0.997264
1	1	1	0.998632
1	1	1	0.998632
1	1	1	0.997264
1	1	1	0.997264
1	1	1	0.997264
1	1	0.990566	0.995896
1	0.99	0.990566	0.995896
1	1	0.990566	0.994528
1	1	0.990566	0.994528
1	1	0.990566	0.995896
0.090909	0.1	0.990566	0.982216
1	1	0.990566	0.994528
0.181818	0.12	0.990566	0.983584
1	1	0.990566	0.994528
1	1	1	0.997264
1	1	1	0.997264
1	1	1	0.997264
1	1	1	0.997264
1	1	1	0.997264
1	1	1	0.997264
1	1	1	0.997264
1	1	1	0.997264
0.181818	0.12	1	0.98632
1	1	1	0.997264
0.909091	0.99	1	0.995896
1	1	1	0.995896
1	0.99	1	0.995896
1	1	1	0.995896
0.909091	0.86	1	0.994528
1	1	1	0.995896
1	1	1	0.994528
0.909091	0.99	1	0.991792
1	0.91	1	0.995896
1	0.9	1	0.995896
0.909091	0.95	1	0.995896
1	1	1	0.995896
1	1	1	0.995896
1	0.99	1	0.995896
1	1	1	0.995896
1	1	1	0.995896
1	1	1	0.995896
1	1	1	0.995896
1	1	1	0.995896
0.181818	0.12	1	0.989056
0.090909	0.12	1	0.989056
0.090909	0.1	1	0.989056
1	1	1	0.995896
1	1	1	0.995896
1	1	1	0.995896
0.909091	0.99	1	0.990424
1	1	1	0.995896
1	1	1	0.997264
1	1	1	0.990424
1	1	1	0.997264
0.181818	0.12	1	0.991792
1	0.98	1	0.995896
0.181818	0.12	1	0.995896
1	1	1	0.997264
1	1	1	0.998632
0.181818	0.12	1	0.998632
1	1	1	0.990424
1	1	1	0.990424
1	1	1	0.995896
1	0.99	1	0.995896
0.909091	0.89	1	0.997264
1	1	1	0.995896
1	1	1	0.995896
1	1	1	0.99316
1	1	1	0.994528
1	1	1	0.99316
1	1	1	0.994528
1	1	1	0.99316
1	1	1	0.99316
1	1	1	0.99316
1	1	1	0.991792
1	1	1	0.991792
0.181818	0.13	1	0.991792
1	1	1	0.991792
1	1	1	0.991792
1	1	1	0.99316
0.090909	0.1	1	0.982216
1	1	1	0.99316
0.909091	0.99	1	0.99316
0.909091	0.99	1	0.994528
1	1	1	0.991792
1	0.91	1	0.995896
1	1	1	0.994528
1	1	1	0.995896
1	1	1	0.995896
1	1	1	0.995896
0.363636	0.2	1	0.994528
0.272727	0.36	1	0.980848
0.181818	0.73	1	0.995896
0.181818	0.73	1	0.994528
1	0.91	1	0.982216
1	1	1	0.994528
1	1	1	0.997264
1	1	1	0.995896
1	1	1	0.997264
1	1	1	0.995896
1	0.99	1	0.982216
1	1	1	0.997264
1	1	1	0.995896
1	1	1	0.995896
1	1	1	0.995896
0.181818	0.2	1	0.995896
0.181818	0.12	1	0.995896
1	1	1	0.995896
1	1	1	0.995896
1	1	1	0.995896
1	1	1	0.995896
1	1	1	0.995896
1	1	1	0.995896
1	1	1	0.995896
1	1	1	0.995896
0.181818	0.23	1	0.995896
1	1	1	0.995896
1	1	1	0.995896
0.181818	0.14	1	0.982216
1	1	1	0.995896
1	1	1	0.995896
0.909091	0.99	1	0.983584
1	1	1	0.995896
1	1	1	0.995896
0.090909	0.1	1	0.982216
1	1	1	0.995896
0.909091	0.83	1	0.995896
1	1	1	0.995896
0.272727	0.17	1	0.995896
0.181818	0.12	1	0.995896
1	0.94	1	0.995896
1	1	1	0.995896
1	1	1	0.995896
1	1	1	0.995896
1	1	1	0.995896
1	1	1	0.995896
0.909091	0.87	1	0.995896
1	1	1	0.995896
1	1	1	0.997264
1	1	1	0.997264
1	1	1	0.997264
1	1	1	0.997264
0.818182	0.74	1	0.987688
1	1	1	0.995896
1	1	1	0.995896
0.181818	0.35	1	0.989056
1	1	1	0.997264
1	1	1	0.997264
1	0.99	1	0.987688
1	1	1	0.995896
1	1	1	0.997264
0.454545	0.44	1	0.99316
1	1	1	0.997264
1	1	1	0.99316
0.818182	0.82	1	0.997264
1	1	1	0.995896
1	1	1	0.995896
1	1	1	0.997264
1	1	1	0.997264
1	1	1	0.995896
1	1	1	0.997264
1	1	1	0.995896
1	1	1	0.995896
0.090909	0.19	1	0.995896
1	1	1	0.995896
1	1	1	0.995896
1	0.98	1	0.989056
1	1	1	0.997264
1	1	1	0.995896
0.181818	0.13	1	0.995896
1	1	1	0.997264
1	1	1	0.997264
0.909091	0.76	1	0.995896
1	1	1	0.995896
1	1	1	0.995896
1	0.99	1	0.995896
1	1	1	0.997264
1	1	1	0.997264
1	1	1	0.995896
1	1	1	0.997264
1	1	1	0.995896
0.181818	0.12	1	0.995896
1	1	1	0.995896
1	1	1	0.995896
1	1	1	0.994528
1	1	1	0.997264
1	1	1	0.995896
0.454545	0.43	1	0.987688
1	1	1	0.995896
1	1	1	0.995896
1	0.98	1	0.995896
0.909091	0.99	1	0.995896
1	1	1	0.995896
0.363636	0.17	1	0.995896
0.272727	0.27	1	0.983584
1	1	1	0.994528
0.909091	0.98	1	0.983584
0.909091	0.99	1	0.987688
1	1	1	0.994528
0.181818	0.11	1	0.990424
1	1	1	0.994528
1	1	1	0.994528
0.636364	0.62	1	0.980848
1	1	1	0.98632
1	1	1	0.99316
0.272727	0.36	1	0.99316
1	1	1	0.99316
1	1	1	0.99316
0.181818	0.13	1	0.99316
1	1	1	0.99316
1	1	1	0.99316
0.363636	0.4	1	0.98632
1	1	1	0.994528
1	1	1	0.994528
0.090909	0.1	1	0.987688
0.181818	0.84	1	0.98632
1	0.28	1	0.99316
0.272727	1	1	0.994528
0.181818	0.15	1	0.99316
0.181818	0.12	1	0.994528
0.181818	0.83	1	0.982216
1	1	1	0.994528
1	0.99	1	0.994528
1	0.99	1	0.99316
1	0.99	1	0.98632
1	1	1	0.99316
1	1	1	0.99316
0.181818	0.12	1	0.99316
1	1	1	0.991792
0.090909	0.11	1	0.991792
1	0.99	1	0.99316
1	1	1	0.99316
0.636364	0.71	1	0.991792
1	1	1	0.99316
1	1	1	0.991792
1	0.99	1	0.99316
1	1	1	0.991792
1	1	1	0.990424
1	1	1	0.991792
1	0.99	1	0.990424
1	1	1	0.991792
0.181818	0.12	1	0.991792
1	1	1	0.991792
1	1	1	0.991792
0.090909	0.1	1	0.991792
1	1	1	0.991792
0.181818	0.22	1	0.991792
0.272727	0.29	1	0.991792
1	1	1	0.987688
1	1	1	0.99316
0.272727	0.26	1	0.994528
1	1	1	0.994528
1	1	1	0.994528
0.181818	0.12	1	0.994528
0.181818	0.12	1	0.994528
1	1	1	0.994528
0.181818	0.13	1	0.994528
1	1	1	0.994528
1	1	1	0.994528
0.909091	0.99	1	0.984952
1	0.91	1	0.994528
1	1	1	0.994528
0.090909	0.1	1	0.980848
1	1	1	0.994528
1	1	1	0.994528
1	0.96	1	0.990424
1	1	1	0.994528
1	1	1	0.994528
0.181818	0.11	1	0.982216
1	1	1	0.99316
1	1	1	0.994528
1	0.91	1	0.994528
1	1	1	0.99316
1	1	1	0.99316
1	1	1	0.994528
1	1	1	0.994528
1	1	1	0.99316
1	0.99	1	0.99316
1	1	1	0.994528
1	1	1	0.994528
1	1	1	0.99316
1	0.98	1	0.99316
1	0.99	1	0.994528
0.454545	0.41	1	0.989056
1	1	1	0.994528
1	1	1	0.99316
1	0.95	1	0.995896
1	1	1	0.995896
1	1	1	0.994528
0.727273	0.82	1	0.982216
1	1	1	0.994528
1	1	1	0.994528
1	0.99	1	0.994528
1	1	1	0.994528
1	1	1	0.994528
1	0.99	1	0.99316
1	0.96	1	0.994528
1	1	1	0.994528
1	0.99	1	0.994528
1	1	1	0.994528
0.727273	0.81	1	0.98632
0.454545	0.41	1	0.990424
1	1	1	0.995896
1	1	1	0.995896
1	1	1	0.994528
1	1	1	0.997264
0.181818	0.21	1	0.997264
1	0.99	1	0.997264
1	1	1	0.997264
1	1	1	0.995896
0.181818	0.12	1	0.995896
1	1	1	0.997264
1	1	1	0.995896
0.272727	0.27	1	0.997264
1	1	1	0.995896
1	1	1	0.997264
0.090909	0.1	1	0.983584
1	1	1	0.997264
1	1	1	0.995896
0.818182	0.88	1	0.990424
1	1	1	0.997264
1	1	1	0.997264
0.272727	0.3	1	0.984952
1	1	1	0.997264
1	0.99	1	0.991792
1	1	1	0.991792
1	0.99	1	0.99316
1	1	1	0.99316
1	0.9	1	0.987688
1	1	1	0.990424
1	1	1	0.989056
0.454545	0.48	1	0.980848
1	1	1	0.989056
1	1	1	0.989056
0.181818	0.12	1	0.989056
0.181818	0.12	1	0.990424
0.090909	0.12	1	0.990424
0.181818	0.12	1	0.980848
1	1	1	0.990424
1	1	1	0.989056
1	1	1	0.990424
1	1	1	0.990424
1	1	1	0.98632
1	0.98	1	0.990424
1	1	1	0.991792
1	1	1	0.990424
0.181818	0.12	1	0.990424
1	1	1	0.989056
1	1	1	0.990424
0.181818	0.13	1	0.990424
1	1	1	0.989056
1	1	1	0.989056
0.727273	0.72	1	0.990424
1	0.95	1	0.990424
1	1	1	0.989056
0.818182	0.97	1	0.980848
1	1	1	0.989056
1	1	1	0.989056
0.090909	0.98	1	0.989056
0.181818	0.13	1	0.984952
0.181818	1	1	0.990424
0.181818	0.99	1	0.989056
1	0.13	1	0.989056
1	1	1	0.989056
0.181818	0.16	1	0.987688
1	1	1	0.989056
1	0.99	1	0.987688
1	0.96	1	0.987688
1	1	1	0.989056
1	1	1	0.987688
1	1	1	0.989056
1	1	1	0.989056
1	1	1	0.989056
1	1	1	0.989056
1	1	1	0.987688
1	1	1	0.987688
1	1	1	0.987688
1	1	1	0.989056
1	1	1	0.948016
0.272727	0.31	1	0.974008
1	1	1	0.98632
1	1	1	0.98632
0.909091	0.77	0.990566	0.982216
1	1	1	0.987688
1	1	1	0.975376
0.181818	0.12	1	0.97948
1	1	1	0.98632
1	1	1	0.98632
0.909091	0.98	1	0.987688
1	1	1	0.987688
1	1	1	0.987688
1	1	1	0.984952
1	1	1	0.989056
1	1	1	0.987688
0.181818	0.12	1	0.984952
1	1	1	0.987688
1	1	1	0.987688
0.727273	0.73	1	0.987688
1	1	1	0.987688
1	1	1	0.987688
0.181818	0.12	1	0.97948
1	1	1	0.989056
1	1	1	0.989056
0.727273	0.73	1	0.987688
1	1	1	0.989056
1	1	1	0.987688
0.454545	0.48	1	0.97948
1	1	1	0.989056
1	1	1	0.990424
1	1	1	0.978112
1	1	1	0.989056
1	1	1	0.990424
0.090909	0.82	1	0.97948
0.090909	0.81	1	0.976744
1	1	1	0.989056
0.181818	0.82	1	0.987688
1	1	1	0.989056
1	0.3	1	0.990424
0.272727	0.87	1	0.990424
1	0.31	1	0.989056
1	1	1	0.98632
0.090909	0.14	0.990566	0.974008
1	1	1	0.987688
0.090909	0.1	1	0.975376
1	1	1	0.984952
0.181818	0.12	1	0.987688
1	1	1	0.990424
1	1	1	0.990424
1	1	1	0.990424
1	1	1	0.990424
0.181818	1	1	0.990424
0.181818	0.12	1	0.989056
0.181818	0.99	1	0.989056
0.090909	0.1	1	0.980848
1	1	1	0.989056
1	1	1	0.990424
1	1	1	0.991792
1	1	1	0.991792
1	1	1	0.991792
1	1	1	0.990424
1	1	1	0.989056
1	1	1	0.990424
0.818182	0.97	1	0.987688
0.181818	0.12	1	0.980848
1	1	1	0.989056
0.181818	0.12	1	0.978112
1	1	1	0.990424
1	1	1	0.989056
1	1	1	0.990424
1	1	1	0.991792
1	1	1	0.990424
1	0.99	1	0.991792
1	1	1	0.991792
1	1	1	0.989056
1	1	1	0.991792
1	1	1	0.990424
1	1	1	0.991792
1	0.99	1	0.991792
1	1	1	0.990424
1	0.99	1	0.99316
1	0.98	1	0.99316
0.181818	0.12	1	0.99316
0.181818	0.12	1	0.991792
1	1	1	0.991792
1	1	1	0.991792
1	1	1	0.991792
0.181818	0.12	1	0.982216
1	0.99	1	0.990424
1	1	1	0.990424
0.090909	0.1	1	0.983584
1	1	1	0.990424
1	1	1	0.991792
0.090909	0.1	1	0.990424
1	1	1	0.991792
1	1	1	0.990424
1	1	1	0.990424
1	1	1	0.991792
1	1	1	0.990424
0.181818	0.12	1	0.990424
0.181818	0.12	1	0.991792
1	1	1	0.990424
0.181818	0.12	1	0.98632
1	1	1	0.990424
1	1	1	0.990424
0.454545	0.29	1	0.990424
1	1	1	0.990424
1	1	0.990566	0.989056
0.181818	0.12	1	0.990424
1	1	1	0.990424
1	1	1	0.989056
1	1	1	0.990424
1	1	1	0.990424
1	1	1	0.990424
0.181818	0.12	1	0.990424
1	1	1	0.991792
1	1	1	0.990424
0.272727	0.13	1	0.98632
1	0.97	1	0.991792
1	0.91	1	0.991792
0.090909	0.2	1	0.97948
1	1	1	0.991792
1	1	1	0.990424
1	1	1	0.990424
1	1	1	0.990424
1	1	1	0.991792
0.090909	0.1	1	0.978112
0.727273	0.73	1	0.991792
1	1	1	0.990424
0.181818	0.12	1	0.99316
1	1	1	0.987688
1	1	1	0.99316
0.818182	0.79	1	0.989056
0.181818	0.21	1	0.991792
1	0.99	1	0.991792
0.181818	0.21	1	0.991792
1	1	1	0.99316
1	1	1	0.99316
0.181818	0.22	1	0.99316
1	1	1	0.991792
1	1	1	0.991792
0.454545	0.39	1	0.991792
1	1	1	0.990424
1	1	1	0.991792
1	0.93	1	0.99316
0.181818	0.12	1	0.991792
1	1	1	0.983584
0.181818	0.54	1	0.99316
1	0.58	1	0.991792
1	1	1	0.99316
1	0.58	1	0.99316
0.181818	0.54	1	0.983584
0.181818	0.54	1	0.983584
0.818182	0.84	1	0.991792
0.272727	0.68	1	0.99316
1	1	1	0.991792
0.090909	0.53	1	0.989056
1	1	1	0.991792
1	1	1	0.990424
0.181818	0.12	1	0.982216
1	0.91	1	0.991792
1	0.98	1	0.990424
0.272727	0.38	1	0.983584
0.181818	0.14	1	0.990424
1	1	1	0.991792
0.181818	0.12	1	0.983584
1	1	1	0.990424
1	1	1	0.991792
1	1	1	0.991792
1	1	1	0.991792
1	1	1	0.991792
0.181818	0.22	1	0.990424
1	1	1	0.991792
1	1	1	0.991792
1	0.93	1	0.991792
0.181818	0.12	1	0.987688
1	1	1	0.990424
0.909091	0.98	1	0.97948
1	1	1	0.990424
1	1	1	0.991792
1	1	1	0.989056
1	1	1	0.990424
1	1	1	0.989056
0.363636	0.25	1	0.989056
1	1	1	0.980848
0.181818	0.12	1	0.989056
1	1	1	0.989056
1	1	1	0.989056
1	0.98	1	0.990424
1	1	1	0.990424
0.181818	0.12	1	0.991792
0.181818	0.21	1	0.991792
1	0.97	1	0.990424
1	1	1	0.991792
1	1	1	0.990424
1	0.9	1	0.991792
1	1	1	0.991792
1	1	1	0.991792
1	1	1	0.990424
1	1	1	0.990424
1	1	1	0.990424
1	1	1	0.982216
1	1	1	0.991792
1	1	1	0.991792
1	0.99	1	0.978112
0.181818	0.12	1	0.994528
1	1	1	0.995896
0.909091	0.88	1	0.987688
1	1	1	0.995896
1	1	1	0.995896
0.181818	0.2	1	0.987688
1	1	1	0.997264
1	1	1	0.995896
1	1	1	0.987688
0.181818	0.12	1	0.989056
1	1	1	0.997264
0.181818	0.12	1	0.995896
1	1	1	0.995896
0.818182	0.98	1	0.994528
1	0.99	1	0.997264
1	1	1	0.997264
1	1	1	0.997264
1	1	1	0.997264
1	1	1	0.995896
1	1	1	0.995896
1	1	1	0.997264
1	1	1	0.997264
1	1	1	0.997264
0.181818	0.13	1	0.983584
1	1	1	0.995896
1	1	1	0.997264
1	1	1	0.994528
0.181818	0.22	1	0.997264
0.181818	0.12	1	0.995896
0.636364	0.77	1	0.994528
1	1	1	0.997264
1	1	1	0.997264
1	1	1	0.997264
1	1	1	0.995896
1	1	1	0.995896
0.909091	0.97	1	0.98632
1	1	1	0.995896
1	1	1	0.995896
0.909091	1	1	0.995896
1	1	1	0.994528
1	1	1	0.994528
0.090909	0.1	1	0.983584
1	1	1	0.995896
1	1	1	0.995896
0.909091	0.98	1	0.994528
0.909091	0.9	1	0.987688
0.909091	0.87	1	0.987688
0.181818	0.15	1	0.987688
0.181818	0.23	1	0.97948
0.181818	0.16	1	0.97948
0.909091	0.97	1	0.97948
0.727273	0.71	1	0.987688
0.181818	0.2	1	0.989056
0.181818	0.12	1	0.987688
1	1	1	0.989056
1	0.98	1	0.987688
1	1	1	0.983584
1	1	1	0.987688
1	0.98	1	0.989056
0.090909	0.11	1	0.97948
0.181818	0.12	1	0.97948
1	1	1	0.987688
0.454545	0.32	1	0.978112
1	1	1	0.989056
1	1	1	0.987688
0.909091	0.98	1	0.978112
1	1	1	0.987688
1	1	1	0.987688
0.181818	0.12	1	0.989056
1	1	1	0.987688
1	1	1	0.987688
1	1	1	0.987688
1	1	1	0.989056
1	1	1	0.98632
0.181818	0.12	1	0.987688
1	1	1	0.989056
1	1	1	0.987688
1	0.98	1	0.987688
0.181818	0.12	1	0.974008
1	1	1	0.987688
1	1	1	0.976744
1	1	1	0.984952
1	1	1	0.987688
0.090909	0.1	1	0.978112
0.181818	0.13	1	0.990424
0.181818	0.12	1	0.990424
0.181818	0.12	1	0.990424
1	1	1	0.990424
1	1	1	0.990424
1	1	1	0.990424
1	1	1	0.991792
1	1	1	0.990424
1	1	1	0.990424
1	1	1	0.989056
1	1	1	0.990424
0.181818	0.12	1	0.983584
1	0.99	1	0.990424
1	1	1	0.991792
0.090909	0.11	1	0.976744
1	1	1	0.990424
1	1	1	0.990424
1	0.91	1	0.990424
1	0.99	1	0.990424
1	1	1	0.990424
0.181818	0.12	1	0.991792
0.181818	0.12	1	0.990424
0.181818	0.12	1	0.980848
0.272727	0.17	1	0.983584
1	1	1	0.987688
1	1	1	0.989056
0.818182	0.97	1	0.989056
1	1	1	0.989056
1	1	0.990566	0.987688
0.181818	0.12	0.990566	0.987688
1	1	0.990566	0.987688
1	1	0.990566	0.989056
0.181818	0.12	0.990566	0.987688
1	1	0.990566	0.98632
1	1	0.990566	0.987688
0.818182	0.92	0.990566	0.989056
0.909091	1	0.981132	0.984952
1	1	0.990566	0.987688
0.090909	0.1	1	0.976744
0.181818	0.21	1	0.990424
1	1	1	0.989056
0.181818	0.24	0.990566	0.980848
0.090909	0.1	1	0.974008
1	0.91	0.990566	0.987688
0.727273	0.77	0.990566	0.98632
1	1	0.990566	0.984952
1	1	1	0.987688
0.363636	0.29	1	0.989056
0.454545	0.4	1	0.948016
1	1	1	0.990424
0.363636	0.3	0.990566	0.97948
1	1	1	0.987688
1	1	1	0.989056
0.727273	0.83	1	0.989056
1	1	0.990566	0.98632
1	1	0.990566	0.98632
0.909091	0.84	0.990566	0.98632
1	1	0.990566	0.98632
1	1	0.990566	0.98632
1	1	0.990566	0.984952
1	1	0.990566	0.98632
1	1	0.990566	0.98632
1	1	0.990566	0.978112
1	1	0.990566	0.98632
1	1	0.990566	0.98632
1	1	0.990566	0.987688
0.181818	0.12	0.990566	0.987688
1	1	0.990566	0.987688
1	1	0.990566	0.97948
1	1	0.990566	0.98632
1	1	0.990566	0.98632
0.090909	0.11	0.990566	0.97264
1	1	0.990566	0.98632
1	1	0.990566	0.987688
0.181818	0.12	0.990566	0.98632
1	1	0.990566	0.98632
1	1	0.990566	0.987688
0.363636	0.41	0.990566	0.987688
1	1	0.990566	0.990424
1	1	0.990566	0.990424
0.272727	0.13	0.990566	0.98632
1	1	0.990566	0.984952
1	1	0.990566	0.987688
0.090909	0.15	0.990566	0.987688
0.181818	0.12	0.990566	0.989056
1	1	0.990566	0.989056
0.090909	0.1	0.990566	0.989056
1	1	0.990566	0.989056
1	1	0.990566	0.989056
0.181818	0.12	0.990566	0.98632
0.181818	0.12	0.990566	0.983584
0.181818	0.13	0.990566	0.968536
0.909091	0.94	0.990566	0.976744
0.181818	1	0.990566	0.976744
1	1	0.990566	0.987688
0.181818	1	0.990566	0.976744
0.181818	1	0.990566	0.98632
1	1	0.990566	0.987688
1	1	0.990566	0.984952
1	0.12	0.990566	0.98632
1	0.12	0.990566	0.989056
0.181818	1	0.990566	0.989056
0.090909	0.97	0.990566	0.989056
0.181818	0.12	0.990566	0.976744
0.181818	0.99	0.990566	0.989056
1	1	0.990566	0.987688
1	0.13	0.990566	0.987688
0.181818	0.12	0.990566	0.98632
1	1	0.990566	0.984952
1	1	0.990566	0.987688
0.181818	0.12	0.990566	0.987688
1	1	0.990566	0.98632
1	0.99	0.990566	0.987688
1	1	0.990566	0.978112
1	1	0.990566	0.98632
1	1	0.990566	0.98632
0.181818	0.12	0.990566	0.98632
1	1	0.990566	0.987688
1	1	0.990566	0.989056
1	1	0.990566	0.989056
0.181818	0.12	0.990566	0.98632
1	1	0.990566	0.987688
0.090909	0.1	0.990566	0.975376
1	1	0.990566	0.989056
1	0.99	0.990566	0.98632
0.909091	0.98	0.990566	0.976744
1	1	0.990566	0.989056
0.181818	0.12	0.990566	0.97948
0.181818	1	0.990566	0.980848
0.181818	1	0.990566	0.984952
0.181818	0.12	0.990566	0.989056
0.090909	0.1	0.990566	0.975376
1	1	0.990566	0.98632
0.909091	0.98	0.990566	0.989056
1	0.97	0.990566	0.98632
1	1	0.990566	0.98632
1	1	0.990566	0.987688
0.727273	0.83	0.990566	0.984952
1	1	0.990566	0.989056
1	1	0.990566	0.987688
0.909091	0.96	0.990566	0.978112
1	1	0.990566	0.987688
1	1	0.990566	0.987688
1	0.99	0.990566	0.987688
1	1	0.990566	0.987688
1	1	0.990566	0.987688
0.909091	0.88	0.990566	0.984952
1	1	0.990566	0.987688
1	1	0.990566	0.987688
0.090909	0.11	0.990566	0.98632
0.272727	0.36	0.990566	0.989056
1	1	0.990566	0.989056
0.181818	0.12	0.990566	0.982216
1	1	0.990566	0.987688
1	1	0.990566	0.98632
0.909091	0.99	0.990566	0.989056
1	1	0.990566	0.987688
1	1	0.990566	0.987688
1	0.93	0.990566	0.97948
1	1	0.990566	0.987688
1	1	0.990566	0.989056
0.181818	0.13	0.990566	0.978112
1	1	0.990566	0.987688
1	1	0.990566	0.98632
1	1	0.990566	0.976744
0.090909	0.1	0.990566	0.984952
1	1	0.990566	0.987688
0.727273	0.92	0.990566	0.974008
1	1	0.990566	0.987688
1	1	0.990566	0.989056
0.454545	0.48	0.990566	0.987688
1	1	0.990566	0.987688
1	1	0.990566	0.989056
1	1	0.990566	0.983584
0.181818	0.12	0.990566	0.987688
1	1	0.990566	0.98632
0.818182	0.86	0.990566	0.98632
1	1	0.990566	0.989056
1	1	0.990566	0.98632
0.909091	0.9	0.990566	0.989056
1	1	0.990566	0.989056
1	1	0.990566	0.989056
0.181818	0.13	0.990566	0.989056
1	1	0.990566	0.989056
1	1	0.990566	0.98632
1	1	0.990566	0.987688
1	1	0.990566	0.984952
1	1	0.990566	0.98632
0.909091	0.86	0.990566	0.976744
1	1	0.990566	0.984952
1	1	0.990566	0.984952
0.181818	0.12	0.990566	0.976744
1	1	0.990566	0.98632
1	1	0.990566	0.98632
1	1	0.990566	0.984952
1	1	0.990566	0.984952
1	1	0.990566	0.98632
1	1	0.990566	0.987688
1	1	0.990566	0.978112
1	0.99	0.981132	0.976744
0.090909	0.1	0.990566	0.976744
1	1	0.990566	0.98632
1	1	0.990566	0.98632
0.818182	0.84	0.990566	0.983584
0.454545	0.33	0.990566	0.98632
1	1	0.990566	0.987688
0.181818	0.12	0.990566	0.987688
1	1	0.990566	0.978112
1	1	0.990566	0.987688
0.272727	0.23	0.990566	0.987688
1	1	0.990566	0.98632
1	1	0.990566	0.987688
0.272727	0.44	0.990566	0.980848
0.727273	0.79	0.990566	0.98632
0.181818	0.15	0.990566	0.987688
0.181818	0.12	0.990566	0.982216
0.454545	0.42	0.990566	0.987688
0.363636	0.42	0.990566	0.98632
0.909091	0.98	0.990566	0.982216
1	1	0.990566	0.987688
1	1	0.990566	0.98632
0.909091	0.98	0.990566	0.968536
1	1	0.990566	0.987688
1	1	0.990566	0.987688
0.181818	0.12	0.990566	0.987688
1	1	0.990566	0.987688
1	1	0.990566	0.987688
0.181818	0.14	0.990566	0.975376
0.181818	0.12	0.990566	0.98632
1	1	0.990566	0.987688
1	1	0.990566	0.987688
0.181818	0.13	0.990566	0.987688
0.181818	0.13	0.990566	0.987688
1	0.98	0.990566	0.978112
1	1	0.990566	0.98632
1	0.99	0.990566	0.98632
0.181818	0.15	0.990566	0.984952
1	0.98	0.990566	0.987688
1	1	0.990566	0.987688
0.272727	1	0.990566	0.98632
0.181818	0.13	0.990566	0.987688
0.181818	0.34	0.990566	0.987688
0.909091	0.34	0.990566	0.984952
0.181818	0.93	0.990566	0.982216
0.181818	0.12	0.990566	0.984952
0.090909	0.1	0.990566	0.967168
1	1	0.990566	0.982216
1	1	0.990566	0.99316
0.181818	0.21	0.990566	0.99316
0.090909	0.77	0.990566	0.982216
0.181818	0.12	0.990566	0.99316
0.454545	0.42	0.990566	0.99316
0.454545	1	0.990566	0.99316
1	1	0.990566	0.99316
0.181818	0.92	0.990566	0.982216
1	1	0.990566	0.991792
1	1	0.990566	0.905609
0.909091	0.98	0.990566	0.905609
1	1	0.990566	0.906977
1	1	0.990566	0.991792
0.181818	0.12	0.990566	0.982216
0.181818	0.12	0.990566	0.991792
1	1	0.990566	0.991792
0.181818	0.21	0.990566	0.99316
1	1	0.990566	0.994528
1	1	0.990566	0.99316
0.363636	0.3	0.990566	0.99316
0.909091	0.96	0.990566	0.991792
1	1	0.990566	0.991792
0.727273	0.78	0.990566	0.991792
1	1	0.990566	0.991792
1	1	0.990566	0.991792
0.181818	0.14	0.990566	0.990424
1	1	0.990566	0.990424
1	1	0.990566	0.991792
1	1	0.990566	0.987688
0.818182	0.97	0.990566	0.987688
1	1	0.990566	0.987688
0.090909	0.1	0.990566	0.974008
0.181818	0.13	0.990566	0.97948
0.363636	0.98	0.990566	0.978112
0.181818	0.38	0.990566	0.975376
0.181818	0.13	0.990566	0.989056
0.181818	0.12	0.990566	0.987688
0.090909	0.1	0.990566	0.97948
1	1	0.990566	0.989056
1	0.14	0.990566	0.987688
0.181818	1	0.990566	0.983584
0.181818	0.98	0.990566	0.987688
0.181818	0.96	0.990566	0.989056
0.181818	0.12	0.990566	0.989056
1	1	0.990566	0.987688
1	1	0.990566	0.987688
0.181818	0.12	0.990566	0.987688
1	1	0.990566	0.989056
1	1	0.990566	0.987688
0.909091	0.87	0.990566	0.984952
1	0.98	0.990566	0.989056
1	1	0.990566	0.989056
0.181818	0.12	0.990566	0.980848
1	1	0.990566	0.990424
1	1	0.990566	0.989056
0.181818	0.12	0.990566	0.978112
1	1	0.990566	0.990424
1	1	0.990566	0.989056
0.909091	0.98	0.990566	0.989056
1	1	0.990566	0.987688
1	1	0.990566	0.987688
0.909091	0.97	0.990566	0.989056
1	1	0.990566	0.989056
1	1	0.990566	0.987688
0.272727	0.28	0.990566	0.987688
1	1	0.990566	0.987688
1	0.99	0.990566	0.989056
0.181818	0.13	0.990566	0.987688
1	1	0.990566	0.987688
1	1	0.990566	0.987688
0.909091	0.99	0.990566	0.984952
0.181818	0.12	0.990566	0.989056
0.909091	0.88	0.990566	0.989056
0.181818	0.12	0.990566	0.990424
0.181818	0.14	0.990566	0.990424
1	1	0.990566	0.989056
0.272727	0.27	0.990566	0.982216
1	1	0.990566	0.990424
1	0.96	0.990566	0.982216
1	1	0.990566	0.990424
1	1	0.990566	0.990424
1	1	0.990566	0.989056
0.818182	0.83	0.990566	0.989056
1	0.99	0.990566	0.990424
1	1	0.990566	0.989056
1	0.99	0.990566	0.990424
0.181818	0.26	0.990566	0.990424
1	1	0.990566	0.990424
0.090909	0.1	0.990566	0.984952
1	1	0.990566	0.989056
1	1	0.990566	0.990424
0.909091	0.97	0.990566	0.989056
1	1	0.990566	0.989056
1	1	0.990566	0.989056
0.363636	0.19	0.990566	0.980848
1	1	0.981132	0.98632
1	1	0.990566	0.990424
0.909091	0.94	0.990566	0.97948
0.909091	0.97	1	0.991792
1	1	1	0.991792
1	0.9	1	0.991792
1	1	1	0.991792
1	1	1	0.990424
1	0.88	1	0.990424
1	1	1	0.991792
1	1	1	0.991792
0.909091	0.98	1	0.990424
1	0.91	1	0.990424
1	1	1	0.991792
0.363636	0.43	1	0.989056
1	1	1	0.990424
1	1	1	0.990424
0.818182	0.82	1	0.990424
1	1	1	0.990424
1	1	1	0.990424
0.909091	0.97	1	0.982216
1	1	1	0.990424
1	1	1	0.990424
0.090909	0.11	1	0.984952
0.909091	0.86	1	0.990424
1	0.99	1	0.990424
0.818182	0.73	1	0.982216
0.909091	0.98	1	0.990424
1	1	1	0.991792
0.909091	0.88	1	0.991792
1	1	1	0.990424
1	0.99	1	0.990424
0.363636	0.38	1	0.991792
1	0.99	1	0.99316
1	1	1	0.99316
1	0.98	1	0.983584
0.272727	0.24	1	0.99316
1	0.99	1	0.99316
0.090909	0.1	1	0.990424
1	1	1	0.994528
1	1	1	0.994528
0.181818	0.13	1	0.99316
1	1	1	0.994528
1	1	1	0.99316
0.909091	0.99	1	0.994528
0.454545	0.42	1	0.99316
1	1	1	0.994528
0.272727	0.13	1	0.990424
1	1	1	0.994528
1	0.98	1	0.99316
0.272727	0.85	1	0.98632
0.363636	1	1	0.99316
1	0.99	1	0.994528
0.909091	0.98	1	0.987688
0.181818	0.14	1	0.994528
1	1	1	0.995896
0.181818	0.14	1	0.995896
1	0.99	1	0.994528
1	1	1	0.995896
0.909091	0.98	1	0.994528
1	1	1	0.995896
1	1	1	0.994528
0.090909	0.13	1	0.98632
1	1	1	0.995896
1	1	1	0.995896
0.181818	0.13	1	0.98632
0.090909	0.1	1	0.980848
1	1	1	0.995896
0.272727	0.16	1	0.98632
1	1	1	0.994528
1	1	1	0.994528
0.727273	0.73	1	0.995896
1	1	1	0.994528
1	1	1	0.995896
0.909091	0.98	1	0.995896
0.181818	0.13	1	0.994528
0.272727	0.14	1	0.994528
0.181818	0.13	1	0.990424
1	1	1	0.994528
1	1	1	0.994528
1	1	1	0.994528
1	1	1	0.994528
1	1	1	0.995896
1	1	1	0.995896
1	1	1	0.99316
1	1	1	0.994528
0.272727	0.14	1	0.99316
1	1	1	0.99316
1	1	1	0.991792
1	0.87	1	0.99316
1	1	1	0.99316
1	1	1	0.991792
0.181818	0.14	1	0.991792
1	1	1	0.99316
1	1	1	0.99316
0.909091	0.87	1	0.991792
1	1	1	0.99316
1	1	1	0.991792
0.090909	0.11	1	0.978112
1	1	1	0.991792
0.272727	0.15	1	0.990424
0.818182	0.67	1	0.990424
1	0.99	1	0.990424
1	1	1	0.990424
1	1	1	0.991792
1	1	1	0.990424
1	1	1	0.991792
1	0.96	1	0.983584
1	1	1	0.990424
1	1	1	0.990424
0.090909	0.1	1	0.97948
0.909091	0.98	1	0.991792
0.909091	0.98	1	0.991792
0.181818	0.16	1	0.982216
1	1	1	0.99316
1	1	1	0.99316
0.909091	0.88	1	0.987688
1	0.99	1	0.991792
0.909091	0.98	1	0.99316
0.181818	0.14	1	0.991792
0.272727	0.15	1	0.983584
1	1	1	0.983584
0.272727	0.24	1	0.982216
0.272727	0.16	1	0.990424
0.272727	0.15	1	0.991792
0.818182	0.84	1	0.976744
1	0.97	1	0.990424
0.909091	0.86	1	0.991792
0.909091	0.98	1	0.97948
1	0.98	1	0.983584
1	1	1	0.983584
0.727273	0.81	1	0.99316
1	1	1	0.99316
1	1	1	0.991792
0.181818	0.13	1	0.97948
1	1	1	0.994528
1	1	1	0.99316
1	1	1	0.99316
1	1	1	0.99316
1	1	1	0.994528
0.090909	0.1	1	0.99316
1	1	1	0.994528
1	1	1	0.994528
1	0.99	1	0.99316
1	1	1	0.994528
1	1	1	0.991792
0.090909	0.11	1	0.994528
0.181818	0.13	1	0.99316
1	0.99	1	0.99316
0.909091	0.97	1	0.990424
0.909091	0.97	1	0.994528
1	0.98	1	0.983584
0.909091	0.87	1	0.980848
0.909091	0.98	1	0.99316
0.272727	0.24	1	0.99316
0.909091	0.97	1	0.984952
1	0.99	1	0.99316
1	0.99	1	0.991792
0.818182	0.73	1	0.983584
0.454545	0.41	1	0.99316
1	0.99	1	0.991792
0.181818	0.13	1	0.994528
0.363636	0.38	1	0.991792
1	0.99	1	0.99316
0.181818	0.23	1	0.99316
1	0.99	1	0.994528
0.181818	0.13	1	0.994528
0.181818	0.13	1	0.984952
1	0.99	1	0.994528
1	0.99	1	0.99316
0.181818	0.12	1	0.99316
1	0.99	1	0.990424
1	0.99	1	0.994528
0.181818	0.12	1	0.982216
1	0.99	1	0.99316
0.272727	0.16	1	0.99316
0.909091	0.96	1	0.99316
1	0.98	1	0.994528
0.181818	0.14	1	0.994528
0.181818	0.23	1	0.994528
1	0.99	1	0.99316
1	0.99	1	0.99316
0.727273	0.8	1	0.994528
0.181818	0.12	1	0.984952
1	0.99	1	0.994528
0.181818	0.23	1	0.980848
1	0.99	1	0.989056
1	0.99	1	0.989056
1	0.98	1	0.98632
0.181818	0.13	1	0.990424
1	0.99	1	0.991792
1	0.98	1	0.97948
1	0.99	1	0.991792
1	0.99	1	0.989056
1	0.99	1	0.991792
1	0.99	1	0.991792
1	0.99	1	0.991792
1	0.98	1	0.991792
0.181818	0.13	1	0.990424
1	0.98	1	0.990424
1	0.99	1	0.991792
1	0.99	1	0.989056
1	0.99	1	0.990424
1	0.98	1	0.982216
0.181818	0.13	1	0.98632
1	0.99	1	0.990424
0.090909	0.12	1	0.989056
0.181818	0.13	1	0.991792
1	0.99	1	0.991792
0.909091	0.96	1	0.980848
1	0.99	1	0.989056
1	0.99	1	0.99316
0.909091	0.86	1	0.980848
1	0.97	1	0.99316
1	0.99	1	0.991792
0.909091	0.92	1	0.99316
1	0.99	1	0.991792
1	0.99	1	0.99316
0.272727	0.37	1	0.983584
0.363636	0.42	1	0.991792
1	0.98	0.990566	0.990424
0.090909	0.1	1	0.97948
1	0.98	1	0.991792
1	0.98	1	0.991792
0.818182	0.96	1	0.990424
0.909091	0.98	1	0.991792
1	0.98	1	0.991792
0.181818	0.12	1	0.991792
1	0.98	1	0.990424
1	0.98	1	0.991792
0.818182	0.72	1	0.991792
1	0.98	1	0.990424
1	0.98	1	0.989056
0.181818	0.13	1	0.991792
0.272727	0.13	1	0.991792
1	0.42	1	0.990424
0.181818	0.13	1	0.990424
1	0.42	1	0.991792
1	0.42	1	0.991792
0.181818	0.13	1	0.991792
0.181818	0.13	1	0.991792
1	0.41	1	0.994528
0.181818	0.12	1	0.993169
0.090909	0.19	1	0.980874
1	0.42	1	0.994536
0.363636	0.34	1	0.980874
1	0.42	1	0.993169
1	0.42	1	0.994536
0.272727	0.36	1	0.987705
0.181818	0.13	1	0.994536
1	0.42	1	0.993169
0.181818	0.13	1	0.989071
1	0.42	1	0.991803
0.181818	0.12	1	0.990437
1	0.32	1	0.991803
1	0.42	1	0.990437
0.181818	0.13	1	0.989071
0.727273	0.21	1	0.976776
0.818182	0.26	1	0.986339
1	0.42	1	0.991803
0.181818	0.22	1	0.983607
1	0.42	1	0.991803
1	0.42	1	0.991803
0.090909	0.1	1	0.978142
0.909091	0.4	1	0.987705
0.181818	0.42	1	0.990437
0.181818	0.42	0.990566	0.989071
1	0.42	0.990566	0.989071
1	0.42	1	0.989071
0.181818	0.12	1	0.989071
1	0.42	1	0.990437
1	0.42	1	0.989071
0.909091	0.41	0.990566	0.987705
0.272727	0.13	0.990566	0.989071
1	0.42	0.990566	0.989071
0.181818	0.13	0.990566	0.979508
1	0.42	0.990566	0.987705
1	0.41	0.990566	0.987705
0.181818	0.12	0.990566	0.983607
1	0.42	0.990566	0.989071
0.909091	0.28	0.990566	0.989071
0.636364	0.14	0.990566	0.97541
0.909091	0.39	0.990566	0.989071
1	0.42	0.990566	0.989071
0.181818	0.13	0.990566	0.97541
1	0.42	0.990566	0.989071
1	0.33	0.990566	0.987705
1	0.42	0.990566	0.980874
1	0.42	0.990566	0.989071
1	0.35	0.990566	0.987705
0.181818	0.13	0.990566	0.989071
1	0.42	0.990566	0.987705
1	0.42	0.990566	0.987705
1	0.42	0.990566	0.986339
1	0.42	0.990566	0.986339
1	0.42	0.990566	0.986339
0.272727	0.14	0.990566	0.986339
0.181818	0.13	0.990566	0.987705
1	0.42	0.990566	0.986339
0.181818	0.14	0.990566	0.986339
0.181818	0.13	0.990566	0.986339
1	0.42	0.990566	0.987705
0.181818	0.12	0.990566	0.976776
1	0.42	0.990566	0.987705
1	0.42	0.990566	0.986339
0.909091	0.4	0.990566	0.986339
0.181818	0.21	0.990566	0.986339
1	0.42	0.990566	0.986339
0.545455	0.42	0.990566	0.978142
[truncated: 27,904 more rows]

## Sheet: MEA Secondary Structures
Interval Start	Interval End	Sequence	MEA structure prediction	Conserved interval	Matthews Correlation Coefficient
13743	13798	CUUUAAGUUUAGAAUAGACGGUGACAUGGUACCACAUAUAUCACGUCAACGUCUUA	...............(((((.((((.(((((.......))))).)))).)))))..	GUGACAUGGUACCACA	0.919823
17511	17566	GUGUAGACUUAUGAAAACUAUAGGUCCAGACAUGUUCCUCGGAACUUGUCGGCGUU	.....(((((((.......)))))))..((((.((((....)))).))))......	UAGGUCCAGACAUGUU	0.861393
28990	29054	ACAACAACAAGGCCAAACUGUCACUAAGAAAUCUGCUGCUGAGGCUUCUAAGAAGCCUCGGCAAA	....................................(((((((((((.....)))))))))))..	UCACUAAGAAAUCUGCUGCUGAGGC	0.855851
172	236	UCGUCUAUCUUCUGCAGGCUGCUUACGGUUUCGUCCGUGUUGCAGCCGAUCAUCAGCACAUCUAG	................((((((..((((......))))...))))))..................	GCUUACGGUUUCGUCCGUGUUGCAG	0.83738
26	109	AACAAACCAACCAACUUUCGAUCUCUUGUAGAUCUGUUCUCUAAACGAACUUUAAAAUCUGUGUGGCUGUCACUCGGCUGCAUG	...................((((.......))))..(((.......)))...........(((((((((.....))))))))).	AUCUCUUGUAGAUCUGUUCUCUAAACGAACUUUAAAAUCUGUGU	0.782119
25374	25429	AUUACACAUAAACGAACUUAUGGAUUUGUUUAUGAGAAUCUUCACAAUUGGAACUG	......((((((((((........))))))))))......................	UGGAUUUGUUUAUGAG	0.775484
17838	17896	UUCAUCACAGGGCUCAGAAUAUGACUAUGUCAUAUUCACUCAAACCACUGAAACAGCUC	................(((((((((...)))))))))......................	AUGACUAUGUCAUAUUCAC	0.775
12886	12944	AGAACUGGAACCACCUUGUAGGUUUGUUACAGACACACCUAAAGGUCCUAAAGUGAAGU	............(((((.(((((.((.......)).)))))))))).............	GGUUUGUUACAGACACACC	0.766957
13439	13507	CAGUCAGCUGAUGCACAAUCGUUUUUAAACGGGUUUGCGGUGUAAGUGCAGCCCGUCUUACACCGUGCG	...................((((....)))).....((((((((((..........))))))))))...	GUUUUUAAACGGGUUUGCGGUGUAAGUGC	0.746431
13470	13529	GGUUUGCGGUGUAAGUGCAGCCCGUCUUACACCGUGCGGCACAGGCACUAGUACUGAUGU	.....((((((((((..........)))))))))).........................	CCCGUCUUACACCGUGCGGC	0.743371
29579	29650	GCUUUUCCGUUUACGAUAUAUAGUCUACUCUUGUGCAGAAUGAAUUCUCGUAACUACAUAGCACAAGUAGAU	......................(((((...((((((........................)))))).)))))	UAGUCUACUCUUGUGCAGAAUGAAUUCUCGUA	0.721264
26213	26281	CUUUGUAAGCACAAGCUGAUGAGUACGAACUUAUGUACUCAUUCGUUUCGGAAGAGACAGGUACGUUAA	..................((((((((........))))))))..(((((....)))))...........	GAGUACGAACUUAUGUACUCAUUCGUUUC	0.710877
29155	29216	AGGAACUGAUUACAAACAUUGGCCGCAAAUUGCACAAUUUGCCCCCAGCGCUUCAGCGUUCU	....................((..(((((((....)))))))..))..(((....)))....	GGCCGCAAAUUGCACAAUUUGC	0.708298
6387	6453	GCGAAGAUCUAAAACCAGUCUCUGAAGAAGUAGUGGAAAAUCCUACCAUACAGAAAGACGUUCUUGA	.................(((((((.....((((.........))))....))))..)))........	UCUGAAGAAGUAGUGGAAAAUCCUACC	0.703328
13656	13711	UAAGAGACACACUUUCUCUAACUACCAACAUGAAGAAACAAUUUAUAAUUUACUUA	..(((((.......))))).....................................	ACUACCAACAUGAAGA	0.697099
18177	18235	UAAGGACAUGACCUAUAGAAGACUCAUCUCUAUGAUGGGUUUUAAAAUGAAUUAUCAAG	....................((((((((.....))))))))..................	GACUCAUCUCUAUGAUGGG	0.68867
26295	26350	ACUUCUUUUUCUUGCUUUCGUGGUAUUCUUGCUAGUUACACUAGCCAUCCUUACUG	..............................(((((.....)))))...........	UGGUAUUCUUGCUAGU	0.670528
217	277	CCGAUCAUCAGCACAUCUAGGUUUCGUCCGGGUGUGACCGAAAGGUAAGAUGGAGAGCCUU	....(((((..(((((((.((......)))))))))(((....)))..)))))........	GUUUCGUCCGGGUGUGACCGA	0.657732
26250	26320	CUCAUUCGUUUCGGAAGAGACAGGUACGUUAAUAGUUAAUAGCGUACUUCUUUUUCUUGCUUUCGUGGUAU	..................(...(((((((((........))))))))).).....................	CAGGUACGUUAAUAGUUAAUAGCGUACUUCU	0.645175
26313	26414	CGUGGUAUUCUUGCUAGUUACACUAGCCAUCCUUACUGCGCUUCGAUUGUGUGCGUACUGCUGCAAUAUUGUUAACGUGAGUCUUGUAAAACCUUCUUUUUA	(((((((.....(((((.....)))))......)))))))..............................................................	CACUAGCCAUCCUUACUGCGCUUCGAUUGUGUGCGUACUGCUGCAAUAUUGUUAACGUGAGU	0.643155
28963	29017	UGAGAGCAAAAUGUCUGGUAAAGGCCAACAACAACAAGGCCAAACUGUCACUAAG	......................((((...........))))..............	AAGGCCAACAACAAC	0.629316
16815	16870	ACAAAUAGGAGAGUACACCUUUGAAAAAGGUGACUAUGGUGAUGCUGUUGUUUACC	...........(((.(((((((...))))))))))..(((((.((....)))))))	UUGAAAAAGGUGACUA	0.612617
29714	29777	AGAGCCACCACAUUUUCACCGAGGCCACGCGGAGUACGAUCGAGUGUACAGUGAACAAUGCUAG	..........(((((((((...(..(((.(((.......))).)))..).))))).))))....	GAGGCCACGCGGAGUACGAUCGAG	0.599122
12269	12323	GAAAAGAUGGCUGAUCAAGCUAUGACCCAAAUGUAUAAACAGGCUAGAUCUGAGG	............((((.((((....................)))).)))).....	UAUGACCCAAAUGUA	0.596048
13371	13436	UCUGUACCGUCUGCGGUAUGUGGAAAGGUUAUGGCUGUAGUUGUGAUCAACUCCGCGAACCCAUGC	...((((((....))))))....................((((....))))...............	UGGAAAGGUUAUGGCUGUAGUUGUGA	0.59374
12949	13010	AUACUUUAUUAAAGGAUUAAACAACCUAAAUAGAGGUAUGGUACUUGGUAGUUUAGCUGCCA	((((((((((..(((.(.....).))).)))))).))))......(((((((...)))))))	ACAACCUAAAUAGAGGUAUGGU	0.566432
28251	28313	UUCAUCUAAACGAACAAACUAAAAUGUCUGAUAAUGGACCCCAAAAUCAGCGAAAUGCACCCC	...........................(((((..(((...)))..))))).............	AAAAUGUCUGAUAAUGGACCCCA	0.562942
27014	27082	GCCUAAAGAAAUCACUGUUGCUACAUCACGAACGCUUUCUUAUUACAAAUUGGGAGCUUCGCAGCGUGU	............(((.((((........((((.((((((..((.....)).))))))))))))))))).	CUACAUCACGAACGCUUUCUUAUUACAAA	0.543534
5654	5708	CUAGUACAACAGGAGUCACCUUUUGUUAUGAUGUCAGCACCACCUGCUCAGUAUG	........(((((((....)))))))..........((.......))........	UUUUGUUAUGAUGUC	0.540617
26406	26461	UUCUUUUUACGUUUACUCUCGUGUUAAAAAUCUGAAUUCUUCUAGAGUUCCUGAUC	.................................((((((.....))))))......	GUGUUAAAAAUCUGAA	0.536313
19605	19659	UUUUACAAGACUUCAGAGUUUAGAAAAUGUGGCUUUUAAUGUUGUAAAUAAGGGA	.(((((((..(((.((((((..........)))))).)).)))))))).......	UAGAAAAUGUGGCUU	0.518399
13348	13403	GGGUUUUACACUUAAAAACACAGUCUGUACCGUCUGCGGUAUGUGGAAAGGUUAUG	..(((((.......)))))((.....((((((....))))))))............	CAGUCUGUACCGUCUG	0.513845
27367	27425	CAACCAAUGGAGAUUGAUUAAACGAACAUGAAAAUUAUUCUUUUCUUGGCACUGAUAAC	...((((.(((((.(((((...((....))..))))).)))))..))))..........	AACGAACAUGAAAAUUAUU	0.487037
26172	26247	GGAACCAAUUUAUGAUGAACCGACGACGACUACUAGCGUGCCUUUGUAAGCACAAGCUGAUGAGUACGAACUUAUG	.....................(....)......((((((((.(....).))))..))))((((((....)))))).	CGACGACGACUACUAGCGUGCCUUUGUAAGCACAAG	0.485691
12193	12254	UCUUAAAAAGUUGAAGAAGUCUUUGAAUGUGGCUAAAUCUGAAUUUGACCGUGAUGCAGCCA	......((((..........)))).....(((((..(((.(........)..)))..)))))	CUUUGAAUGUGGCUAAAUCUGA	0.485225
274	338	CCUUGUCCCUGGUUUCAACGAGAAAACACACGUCCAACUCAGUUUGCCUGUUUUACAGGUUCGCG	.............................................(((((.....))))).....	AGAAAACACACGUCCAACUCAGUUU	0.483298
29266	29325	GACCUACACAGGUGCCAUCAAAUUGGAUGACAAAGAUCCAAAUUUCAAAGAUCAAGUCAU	.((((....)))).(((......)))(((((...((((...........))))..)))))	AAUUGGAUGACAAAGAUCCA	0.476069
20094	20150	ACAAGCUAGUCUUAAUGGAGUCACAUUAAUUGGAGAAGCCGUAAAAACACAGUUCAA	....(((..((((((((......))))))...))..))).((....)).........	UCACAUUAAUUGGAGAA	0.469922
28725	28814	CUGCUAACAAUGCUGCAAUCGUGCUACAACUUCCUCAAGGAACAACAUUGCCAAAAGGCUUCUACGCAGAAGGGAGCAGAGGCGGCAGUC	(.........((((((..((.((((.(..((((.....((((.......(((....))))))).....))))).)))))).)))))))..	GUGCUACAACUUCCUCAAGGAACAACAUUGCCAAAAGGCUUCUACGCAGA	0.464697
26446	26501	UCUAGAGUUCCUGAUCUUCUGGUCUAAACGAACUAAAUAUUAUAUUAGUUUUUCUG	......((....((((....))))...))(((((((........))))))).....	GGUCUAAACGAACUAA	0.464593
14862	14920	AGUUGUUGAUAAGUACUUUGAUUGUUACGAUGGUGGCUGUAUUAAUGCUAACCAAGUCA	...............................((((((.........))).)))......	AUUGUUACGAUGGUGGCUG	0.452815
16411	16465	GAUGUGACUCAACUUUACUUAGGAGGUAUGAGCUAUUAUUGUAAAUCACAUAAAC	.((((((((((((((.......)).)).)))).............))))))....	AGGAGGUAUGAGCUA	0.44292
28387	28442	ACAACGUCGGCCCCAAGGUUUACCCAAUAAUACUGCGUCUUGGUUCACCGCUCUCA	.......(((..(((((((.................)))))))....)))......	UACCCAAUAAUACUGC	0.441786
14731	14797	GAAGGAAGUUCUGUUGAAUUAAAACACUUCUUCUUUGCUCAGGAUGGUAAUGCUGCUAUCAGCGAUU	.(((((((...((((.......))))...)))))))(((...(((((((....))))))))))....	AAAACACUUCUUCUUUGCUCAGGAUGG	0.433888
25528	25582	CUUAUUGUUGGCGUUGCACUUCUUGCUGUUUUUCAGAGCGCUUCCAAAAUCAUAA	..(((((..((((((.((.....))(((.....)))))))))..))).....)).	UCUUGCUGUUUUUCA	0.42964
14973	15028	GGCUAGACUUUAUUAUGAUUCAAUGAGUUAUGAGGAUCAAGAUGCACUUUUCGCAU	.............(.((((((.(.......)..)))))).)((((.......))))	CAAUGAGUUAUGAGGA	0.41294
26765	26820	UAUCGCAAUGGCUUGUCUUGUAGGCUUGAUGUGGCUCAGCUACUUCAUUGCUUCUU	....(((((((((.........)))...(.(((((...))))).))))))).....	UAGGCUUGAUGUGGCU	0.408829
27074	27131	GCAGCGUGUAGCAGGUGACUCAGGUUUUGCUGCAUACAGUCGCUACAGGAUUGGCAAC	..((((((((((((..(((....))))))))))))......)))..............	CAGGUUUUGCUGCAUACA	0.407898
27164	27232	UGACAAUAUUGCUUUGCUUGUACAGUAAGUGACAACAGAUGUUUCAUCUCGUUGACUUUCAGGUUACUA	.........(((((.(((.....)))))))).(((((((((...))))).))))(((....))).....	UACAGUAAGUGACAACAGAUGUUUCAUCU	0.405509
29209	29272	AGCGUUCUUCGGAAUGUCGCGCAUUGGCAUGGAAGUCACACCUUCGGGAACGUGGUUGACCUAC	.(((((((.((..(((((.......)))))..(((......))))))))))))((....))...	GCAUUGGCAUGGAAGUCACACCUU	0.405035
29690	29744	GUGUAACAUUAGGGAGGACUUGAAAGAGCCACCACAUUUUCACCGAGGCCACGCG	(((.((.((..((..((.(((....))))).))..)))).)))((.(....).))	UGAAAGAGCCACCAC	0.403041
27146	27201	AGACCAUUCCAGUAGCAGUGACAAUAUUGCUUUGCUUGUACAGUAAGUGACAACAG	..........((((((((((....)))))))..))).(............).....	ACAAUAUUGCUUUGCU	0.400123
27498	27553	CUCUUCUGGAACAUACGAGGGCAAUUCACCAUUUCAUCCUCUAGCUGAUAACAAAU	...........(...((((((.(((.....)))...)))))..)..).........	GCAAUUCACCAUUUCA	0.395707
16998	17059	AACACUCAAUAUCUCAGAUGAGUUUUCUAGCAAUGUUGCAAAUUAUCAAAAGGUUGGUAUGC	.(.(((((.(.......)))))).)......(....)(((...((((((....)))))))))	AGUUUUCUAGCAAUGUUGCAAA	0.380756
29852	29923	AGCUUCUUAGGAGAAUGACAAAAAAAAAAAAAAAAAAAAAAAAAAAAAAAAA	...((((....)))).....................................	AAAAAAAAAAAAAAAAAAAAAAAAAAAAAAAA	0.370801
28494	28556	UUAACACCAAUAGCAGUCCAGAUGACCAAAUUGGCUACUACCGAAGAGCUACCAGACGAAUUC	......(((((....(((.....)))...)))))((.((.....))))...............	GAUGACCAAAUUGGCUACUACCG	0.366925
14631	14707	AGUAGCUGCACUUACUAACAAUGUUGCUUUUCAAACUGUCAAACCCGGUAAUUUUAACAAAGACUUCUAUGACUUUG	...(((.(((...........))).)))......((((.......))))........(((((.(......).)))))	AUGUUGCUUUUCAAACUGUCAAACCCGGUAAUUUUAA	0.366828
28852	28906	UUCAAGAAAUUCAACUCCAGGCAGCAGUAGGGGAACUUCUCCUGCUAGAAUGGCU	................(((...(((((...(((.....))))))))....)))..	GCAGCAGUAGGGGAA	0.361979
15331	15387	AGAAUUAUGGCCUCACUUGUUCUUGCUCGCAAACAUACAACGUGUUGUAGCUUGUCA	(((((...(....)....))))).(((.((.(((((.....))))))))))......	UCUUGCUCGCAAACAUA	0.357157
240	298	UCGUCCGGGUGUGACCGAAAGGUAAGAUGGAGAGCCUUGUCCCUGGUUUCAACGAGAAA	(((((((((...(((...(((((..........))))))))))))).....))))....	GGUAAGAUGGAGAGCCUUG	0.356248
15222	15277	CUAUGGUGGUUGGCACAACAUGUUAAAAACUGUUUAUAGUGAUGUAGAAAACCCUC	.......((((...(((.(((..((((.....))))..))).)))....))))...	UGUUAAAAACUGUUUA	0.353317
29339	29414	CAUAUUGACGCAUACAAAACAUUCCCACCAACAGAGCCUAAAAAGGACAAAAAGAAGAAGGCUGAUGAAACUCAAG	....(((.......))).................(((((...................))))).............	AUUCCCACCAACAGAGCCUAAAAAGGACAAAAAGAA	0.338297
27752	27813	CAGAAUGAUUGAACUUUCAUUAAUUGACUUCUAUUUGUGCUUUUUAGCCUUUCUGCUAUUCC	((((((((........)))(.(((........))).).(((....)))..))))).......	UAAUUGACUUCUAUUUGUGCUU	0.323393
29633	29707	UACAUAGCACAAGUAGAUGUAGUUAACUUUAAUCUCACAUAGCAAUCUUUAAUCAGUGUGUAACAUUAGGGAGGA	(((((.((....))..))))).....(((((((..(((((.(...........).)))))....)))))))....	AGUUAACUUUAAUCUCACAUAGCAAUCUUUAAUCA	0.322036
26478	26534	CUAAAUAUUAUAUUAGUUUUUCUGUUUGGAACUUUAAUUUUAGCCAUGGCAGAUUCC	((............))....(((((((((..((........))))).))))))....	UCUGUUUGGAACUUUAA	0.318954
29524	29586	UCAGGCCUAAACUCAUGCAGACCACACAAGGCAGAUGGGCUAUAUAAACGUUUUCGCUUUUCC	...((((((......(((............)))..)))))).......((....)).......	ACCACACAAGGCAGAUGGGCUAU	0.298053
27776	27838	UGACUUCUAUUUGUGCUUUUUAGCCUUUCUGCUAUUCCUUGUUUUAAUUAUGCUUAUUAUCUU	....................((((......))))..........((((.......))))....	UAGCCUUUCUGCUAUUCCUUGUU	0.292928
15105	15160	CACCGUAGCUGGUGUCUCUAUCUGUAGUACUAUGACCAAUAGACAGUUUCAUCAAA	(((((....))))).......((((....((((.....))))))))..........	UCUGUAGUACUAUGAC	0.290569
29670	29727	CAUAGCAAUCUUUAAUCAGUGUGUAACAUUAGGGAGGACUUGAAAGAGCCACCACAUU	...........(((((..((.....)))))))((.((.(((....))))).)).....	GUGUAACAUUAGGGAGGA	0.28636
12772	12827	AGCUUACUACAACACAACAAAGGGAGGUAGGUUUGUACUUGCACUGUUAUCCGAUU	((((((((....(........)...))))))))(((....))).............	AGGGAGGUAGGUUUGU	0.276181
29767	29877	AACAAUGCUAGGGAGAGCUGCCUAUAUGGAAGAGCCCUAAUGUGUAAAAUUAAUUUUAGUAGUGCUAUCCCCAUGUGAUUUUAAUAGCUUCUUAGGAGAAUGACAAAAAAA	..........((((.(((((.((......................((((....))))))))..))).)))).................((((....))))...........	CCUAUAUGGAAGAGCCCUAAUGUGUAAAAUUAAUUUUAGUAGUGCUAUCCCCAUGUGAUUUUAAUAGCUUC	0.273995
15051	15118	UACUAUAACUCAAAUGAAUCUUAAGUAUGCCAUUAGUGCAAAGAAUAGAGCUCGCACCGUAGCUGGUG	..........(....)..((((..((((.......)))).))))...(....).(((((....)))))	UUAAGUAUGCCAUUAGUGCAAAGAAUAG	0.265597
10465	10526	GGGUUCAUUCCUUAAUGGUUCAUGUGGUAGUGUUGGUUUUAACAUAGAUUAUGACUGUGUCU	(((......)))....((.((((......((((((....)))))).....))))))......	CAUGUGGUAGUGUUGGUUUUAA	0.262959
12154	12208	UUAUGAGCAGGCUGUUGCUAAUGGUGAUUCUGAAGUUGUUCUUAAAAAGUUGAAG	((((.(((((....))))).))...........((.....)).))..........	AUGGUGAUUCUGAAG	0.24787
28654	28708	AGACGGCAUCAUAUGGGUUGCAACUGAGGGAGCCUUGAAUACACCAAAAGAUCAC	....(((.((.....((((..))))....))))).((.......)).........	CAACUGAGGGAGCCU	0.23664
14679	14737	UAAUUUUAACAAAGACUUCUAUGACUUUGCUGUGUCUAAGGGUUUCUUUAAGGAAGGAA	..............(((.((..(((........)))..)))))((((((....))))))	AUGACUUUGCUGUGUCUAA	0.235311
17121	17176	AGCUCUCUACUACCCUUCUGCUCGCAUAGUGUAUACAGCUUGCUCUCAUGCCGCUG	...................((..((((((.(((.......))).)).)))).))..	CUCGCAUAGUGUAUAC	0.230193
17727	17785	AGAAUUCCUUACACGUAACCCUGCUUGGAGAAAAGCUGUCUUUAUUUCACCUUAUAAUU	......................((((......)))).......................	CUGCUUGGAGAAAAGCUGU	0.192645
9569	9623	CCUGGUGUUUAUUCUGUUAUUUACUUGUACUUGACAUUUUAUCUUACUAAUGAUG	....(((.........((..............)))))...(((........))).	UUACUUGUACUUGAC	0.14236

## Sheet: Structured loci position (RNAz)
Locus rows:
locus_name	locus interval	minimum z-score	maximum P
Window rows:
window_name	window interval	mean z-score	SCI	P
locus3	638-1038	-4.99	0.999392
window11	918-1038	-4.99	0.72	0.999392
locus37	13646-14326	-4.55	0.999018
window116	14206-14326	-4.55	0.84	0.999018
window110	13886-14006	-3.26	0.76	0.989244
window108	13686-13806	-2.25	0.93	0.977924
window109	13806-13926	-1.87	0.94	0.93989
window113	14046-14166	-2.19	0.85	0.934786
locus43	17085-17645	-4.66	0.998997
window133	17125-17245	-4.66	0.89	0.998997
window138	17445-17565	-2.3	0.91	0.97422
window139	17525-17645	-2.45	0.89	0.973216
window135	17205-17325	-2.36	0.86	0.947288
locus20	6971-7291	-3.41	0.998876
window66	7011-7131	-3.41	0.67	0.998876
window67	7051-7171	-2.96	0.62	0.995968
window68	7131-7251	-2.83	0.63	0.99198
window65	6971-7091	-2.38	0.68	0.963217
window69	7171-7291	-2.28	0.65	0.945279
locus62	25815-26848	-4.93	0.998874
window200	26135-26255	-4.93	0.9	0.998874
window201	26175-26295	-3.95	1.01	0.998791
window207	26491-26608	-3.69	0.8	0.997961
window196	25895-26015	-3.12	0.72	0.997926
window202	26215-26335	-3.67	0.94	0.997548
window195	25855-25975	-2.99	0.63	0.994153
window204	26375-26491	-2.91	0.93	0.993877
window208	26528-26648	-3.03	0.79	0.992755
window203	26255-26375	-2.56	1	0.992288
window199	26095-26215	-3.41	0.7	0.9916
window197	25935-26055	-2.77	0.63	0.982756
window209	26568-26688	-2.74	0.82	0.982117
window194	25815-25935	-2.2	0.63	0.951563
window205	26415-26528	-2.17	0.86	0.93389
window210	26608-26728	-1.84	0.89	0.922365
locus17	6011-6371	-3.92	0.998504
window61	6251-6371	-3.92	0.73	0.998504
window60	6211-6331	-3.72	0.72	0.997502
window58	6091-6211	-1.8	0.89	0.93916
locus1	0-278	-3.27	0.998151
window2	40-158	-3.27	0.98	0.998151
window5	158-278	-2.83	0.99	0.995523
window3	80-198	-2.15	0.99	0.989529
window4	120-238	-2.19	0.99	0.989119
locus15	4814-5571	-3.33	0.997857
window49	5211-5331	-3.33	0.86	0.997857
window52	5331-5451	-2.94	0.73	0.990115
window46	5011-5131	-2.35	0.8	0.962816
window45	4971-5091	-1.55	0.95	0.932456
window50	5251-5371	-1.89	0.81	0.911794
locus46	19365-19565	-3.93	0.997816
window152	19405-19525	-3.93	0.73	0.997816
window151	19365-19485	-3.05	0.9	0.996132
locus36	13329-13528	-3.58	0.997432
window105	13369-13488	-3.58	0.93	0.997432
window106	13409-13528	-2.84	0.9	0.987003
locus41	16445-16605	-3.26	0.997273
window129	16445-16565	-3.26	0.93	0.997273
locus59	23977-24097	-3.26	0.994388
window182	23977-24097	-3.26	0.7	0.994388
locus10	2903-3063	-3.27	0.993949
window28	2943-3063	-3.27	0.72	0.993949
window27	2903-3023	-3	0.74	0.991278
locus39	14686-15126	-2.69	0.993906
window121	14726-14846	-2.69	0.99	0.993906
window122	14766-14886	-2.14	0.92	0.943405
window123	14846-14966	-1.71	0.96	0.93388
window124	14886-15006	-1.62	0.97	0.918877
locus53	21325-21565	-3.33	0.993842
window167	21365-21485	-3.33	0.74	0.993842
window166	21325-21445	-2.14	0.91	0.970457
locus6	2118-2278	-3.31	0.99348
window21	2158-2278	-3.31	0.47	0.99348
window20	2118-2238	-2.38	0.58	0.947794
locus14	4054-4694	-2.75	0.993293
window37	4174-4294	-2.75	0.75	0.993293
window41	4534-4654	-2.73	0.74	0.989509
window42	4574-4694	-2.43	0.7	0.971002
window35	4094-4214	-1.92	0.77	0.957563
window38	4214-4334	-2.41	0.61	0.940291
locus16	5651-5851	-2.69	0.992205
window54	5651-5771	-2.69	0.89	0.992205
window55	5691-5811	-2.02	0.78	0.930623
locus30	10850-11330	-2.83	0.991784
window89	10970-11090	-2.83	0.75	0.991784
window91	11050-11170	-2.51	0.8	0.976589
window92	11090-11210	-2.49	0.76	0.954904
window90	11010-11130	-2.19	0.73	0.92184
window87	10850-10970	-2.03	0.83	0.920372
locus65	28758-29710	-2.8	0.991752
window217	28838-28958	-2.8	0.89	0.991752
window228	29550-29670	-2.12	1.03	0.989759
window221	29078-29198	-2.34	0.95	0.979544
window219	28998-29118	-2.49	0.87	0.963094
window223	29238-29358	-2.39	0.87	0.941215
window222	29118-29238	-2.33	0.88	0.93785
window218	28958-29078	-2.15	0.89	0.935432
window224	29278-29398	-1.93	0.94	0.935037
window216	28758-28878	-2.26	0.87	0.90979
locus58	23497-23817	-2.93	0.988996
window181	23697-23817	-2.93	0.64	0.988996
window178	23497-23617	-2.69	0.73	0.978896
window179	23537-23657	-1.88	0.81	0.939684
locus61	25016-25775	-2.97	0.988823
window193	25655-25775	-2.97	0.44	0.988823
window184	25016-25136	-2.43	0.81	0.925763
window187	25216-25336	-1.59	0.94	0.916475
locus50	20445-20605	-2.79	0.988141
window160	20445-20565	-2.79	0.85	0.988141
locus40	15606-15765	-2.67	0.987812
window127	15606-15725	-2.67	0.87	0.987812
window128	15645-15765	-2.6	0.83	0.982535
locus38	14366-14646	-2.34	0.986328
window119	14526-14646	-2.34	0.93	0.986328
window118	14446-14566	-2.18	0.88	0.947954
locus13	3808-3898	-2.02	0.982936
window33	3808-3898	-2.02	0.5	0.982936
locus8	2478-2626	-2.41	0.982422
window24	2518-2626	-2.41	0.57	0.982422
locus4	1118-1358	-2.45	0.980858
window15	1238-1358	-2.45	0.83	0.980858
window14	1198-1318	-1.98	0.78	0.90989
locus18	6411-6571	-2.73	0.980693
window63	6451-6571	-2.73	0.75	0.980693
window62	6411-6531	-1.79	0.9	0.922381
locus48	19925-20085	-2.41	0.980681
window156	19925-20045	-2.14	0.94	0.980681
window157	19965-20085	-2.41	0.84	0.975556
locus34	12570-12810	-2.19	0.977544
window101	12610-12730	-2.19	0.94	0.977544
locus47	19645-19885	-2.62	0.976831
window154	19645-19765	-2.58	0.81	0.976831
window155	19765-19885	-2.62	0.84	0.964994
locus60	24256-24376	-2.01	0.974138
window183	24256-24376	-2.01	0.93	0.974138
locus63	27248-27368	-2.4	0.971645
window212	27248-27368	-2.4	0.78	0.971645
locus22	7771-7891	-2.22	0.967397
window71	7771-7891	-2.22	0.87	0.967397
locus11	3094-3251	-2.27	0.962582
window30	3134-3251	-1.65	0.7	0.962582
locus5	1558-1838	-2.86	0.955398
window17	1598-1718	-2.86	0.54	0.955398
window16	1558-1678	-2.55	0.5	0.940685
locus44	17765-18085	-2.45	0.951872
window142	17965-18085	-1.95	0.93	0.951872
window140	17765-17885	-2.45	0.73	0.90319
locus31	11650-11890	-2	0.941927
window96	11730-11850	-2	0.9	0.941927
window95	11690-11810	-1.84	0.89	0.912616
locus64	27401-27641	-2.3	0.94046
window215	27521-27641	-2.3	0.84	0.94046
locus26	9210-9530	-2.23	0.940215
window81	9410-9530	-2.14	0.77	0.940215
window78	9210-9330	-2.23	0.8	0.939291
window79	9250-9370	-2.12	0.78	0.93408
locus49	20205-20405	-2.64	0.935782
window159	20285-20405	-2.64	0.65	0.935782
locus27	9610-9730	-1.71	0.931826
window82	9610-9730	-1.71	0.87	0.931826
locus54	22101-22259	-2.77	0.900437
window170	22101-22219	-2.55	0.27	0.900437

## Sheet: Structured windows (RNAz,P>0.5)
Interval start	Interval end	Sequence	Secondary structure	z-score	P
1	120	AUUAAAGGUUUAUACCUUCCCAGGUAACAAACCAACCAACUUUCGAUCUCUUGUAGAUCUGUUCUCUAAACGAACUUUAAAAUCUGUGUGGCUGUCACUCGGCUGCAUGCUUAGUGCACU	......(((((.(((((....)))))..)))))...........(((((.....))))).((((.......))))..........(((..((((.....))))..)))((.....))...	-2.13	0.654132
41	158	UUUCGAUCUCUUGUAGAUCUGUUCUCUAAACGAACUUUAAAAUCUGUGUGGCUGUCACUCGGCUGCAUGCUUAGUGCACUCACGCAGUAUAAUUAAUAACUAAUUACUGUCGUUGACA	....(((((.....))))).........(((((..........(((((((..((.((((.(((.....))).))))))..)))))))..((((((.....))))))...)))))....	-2.91	0.998151
81	198	AAUCUGUGUGGCUGUCACUCGGCUGCAUGCUUAGUGCACUCACGCAGUAUAAUUAAUAACUAAUUACUGUCGUUGACAGGACACGAGUAACUCGUCUAUCUUCUGCAGGCUGCUUACG	...(((((((..((.((((.(((.....))).))))))..)))))))..((((((.....))))))..((.(((..(((((.(((((...))))).....)))))..))).)).....	-0.8	0.989529
121	238	CACGCAGUAUAAUUAAUAACUAAUUACUGUCGUUGACAGGACACGAGUAACUCGUCUAUCUUCUGCAGGCUGCUUACGGUUUCGUCCGUGUUGCAGCCGAUCAUCAGCACAUCUAGGU	...((((((..((((.....)))))))))).((((((((((.(((((...))))).....)))))..((((((.(((((......)))))..)))))).....)))))..........	-2.33	0.989119
159	278	GGACACGAGUAACUCGUCUAUCUUCUGCAGGCUGCUUACGGUUUCGUCCGUGUUGCAGCCGAUCAUCAGCACAUCUAGGUUUCGUCCGGGUGUGACCGAAAGGUAAGAUGGAGAGCCUUG	.....((((...(((.((((((((.....((((((.(((((......)))))..)))))).........(((((((.((......)))))))))(((....)))))))))))))).))))	-2.87	0.995523
319	438	GCCUGUUUUACAGGUUCGCGACGUGCUCGUACGUGGCUUUGGAGACUCCGUGGAGGAGGUCUUAUCAGAGGCACGUCAACAUCUUAAAGAUGGCACUUGUGGCUUAGUAGAAGUUGAAAA	.....((((((((((.(((((.((((..(.(((((.(((((((((((((.....))).)))))..))))).))))))..((((.....))))))))))))))))).))))))........	-2.56	0.632105
399	518	AUCUUAAAGAUGGCACUUGUGGCUUAGUAGAAGUUGAAAAAGGCGUUUUGCCUCAACUUGAACAGCCCUAUGUGUUCAUCAAACGUUCGGAUGCUCGAACUGCACCUCAUGGUCAUGUUA	........((((((((.((.((((..((..(((((((....(((.....))))))))))..)))))).)).))).))))).(((((((((....))))))((.(((....))))).))).	-1.66	0.621726
639	758	AGAACGGUAAUAAAGGAGCUGGUGGCCAUAGUUACGGCGCCGAUCUAAAGUCAUUUGACUUAGGCGACGAGCUUGGCACUGAUCCUUAUGAAGAUUUUCAAGAAAACUGGAACACUAAAC	....((((....(((((..(((((.(((.((((.((.((((......(((((....))))).)))).)))))))))))))).))))).((((....)))).....))))...........	-2.15	0.68264
719	838	GAUCCUUAUGAAGAUUUUCAAGAAAACUGGAACACUAAACAUAGCAGUGGUGUUACCCGUGAACUCAUGCGUGAGCUUAACGGAGGGGCAUACACUCGCUAUGUCGAUAACAACUUCUGU	.........((((..(((((.......)))))......(((((((((((((((..(((((...((((....))))....)))).)..)))).)))).))))))).........))))...	-1.76	0.874702
839	958	GGCCCUGAUGGCUACCCUCUUGAGUGCAUUAAAGACCUUCUAGCACGUGCUGGUAAAGCUUCAUGCACUUUGUCCGAACAACUGGACUUUAUUGACACUAAGAGGGGUGUAUACUGCUGC	((((.....)))).(((((((((((((((..(((.....(((((....))))).....))).)))))))).(((((......)))))............)))))))..............	-2.33	0.683093
919	1038	ACUGGACUUUAUUGACACUAAGAGGGGUGUAUACUGCUGCCGUGAACAUGAGCAUGAAAUUGCUUGGUACACGGAACGUUCUGAAAAGAGCUAUGAAUUGCAGACACCUUUUGAAAUUAA	.....................(((((((((...((((..(((((.((.((((((......)))))))).)))))...(((((....)))))........)))))))))))))........	-4.38	0.999392
1119	1238	AACCAAGGGUUGAAAAGAAAAAGCUUGAUGGCUUUAUGGGUAGAAUUCGAUCUGUCUAUCCAGUUGCGUCACCAAAUGAAUGCAACCAAAUGUGCCUUUCAACUCUCAUGAAGUGUGAUC	......(((((((((....((((((....)))))).((((((((..........))))))))(((((((((.....)).)))))))..........)))))))))((((.....))))..	-1.94	0.818421
1159	1278	UAGAAUUCGAUCUGUCUAUCCAGUUGCGUCACCAAAUGAAUGCAACCAAAUGUGCCUUUCAACUCUCAUGAAGUGUGAUCAUUGUGGUGAAACUUCAUGGCAGACGGGCGAUUUUGUUAA	..(((.(((.(((((((.....(((((((((.....)).)))))))...................(((((((((.(.(((.....))).).))))))))).)))))))))).))).....	-1.29	0.878661
1199	1318	UGCAACCAAAUGUGCCUUUCAACUCUCAUGAAGUGUGAUCAUUGUGGUGAAACUUCAUGGCAGACGGGCGAUUUUGUUAAAGCCACUUGCGAAUUUUGUGGCACUGAGAAUUUGACUAAA	......((((((((((...(((....((((((((.(.(((.....))).).))))))))((((...(((............)))..)))).....))).))))).....)))))......	-0.42	0.90989
1239	1358	AUUGUGGUGAAACUUCAUGGCAGACGGGCGAUUUUGUUAAAGCCACUUGCGAAUUUUGUGGCACUGAGAAUUUGACUAAAGAAGGUGCCACUACUUGUGGUUACUUACCCCAAAAUGCUG	.((((.((((....)))).))))...(((.((((((.....(((((...........)))))....................(((((((((.....)))).)))))....))))))))).	-0.75	0.980858
1559	1678	GGUUGUAACCAUACAGGUGUUGUUGGAGAAGGUUCCGAAGGUCUUAAUGACAACCUUCUUGAAAUACUCCAAAAAGAGAAAGUCAACAUCAAUAUUGUUGGUGACUUUAAACUUAAUGAA	(((....))).....((.((..((.(((((((((......(((.....)))))))))))).))..)).))...(((..(((((((.((.((....)).)).)))))))...)))......	-1.18	0.940685
1599	1718	GUCUUAAUGACAACCUUCUUGAAAUACUCCAAAAAGAGAAAGUCAACAUCAAUAUUGUUGGUGACUUUAAACUUAAUGAAGAGAUCGCCAUUAUUUUGGCAUCUUUUUCUGCUUCCACAA	(((.....)))...((((((((....(((......)))(((((((.((.((....)).)).)))))))....)))).))))((((.((((......))))))))................	-2	0.955398
1639	1758	AGUCAACAUCAAUAUUGUUGGUGACUUUAAACUUAAUGAAGAGAUCGCCAUUAUUUUGGCAUCUUUUUCUGCUUCCACAAGUGCUUUUGUGGAAACUGUGAAAGGUUUGGAUUAUAAAGC	...(((((.......)))))((((.(((((((((...((((((((.((((......))))))))))))....(((((((((....)))))))))........))))))))))))).....	-2.86	0.780193
1719	1838	GUGCUUUUGUGGAAACUGUGAAAGGUUUGGAUUAUAAAGCAUUCAAACAAAUUGUUGAAUCCUGUGGUAAUUUUAAAGUUACAAAAGGAAAAGCUAAAAAAGGUGCCUGGAAUAUUGGUG	...((((..((....).)..))))((((((((........)))))))).....(((...((((...((((((....))))))...))))..)))..........(((.........))).	-0.71	0.680618
2119	2238	CACUGUUUAUGAAAAACUCAAACCCGUCCUUGAUUGGCUUGAAGAGAAGUUUAAGGAAGGUGUAGAGUUUCUUAGAGACGGUUGGGAAAUUGUUAAAUUUAUCUCAACCUGUGCUUGUGA	(((.((((.(((.((((((..(((..(((((((...((((......))))))))))).)))...)))))).))).))))((((((((((((....))))..)))))))).......))).	-2.75	0.947794
2159	2278	GAAGAGAAGUUUAAGGAAGGUGUAGAGUUUCUUAGAGACGGUUGGGAAAUUGUUAAAUUUAUCUCAACCUGUGCUUGUGAAAUUGUCGGUGGACAAAUUGUCACCUGUGCAAAGGAAAUU	........((((.((((((.(....).))))))..))))((((((((((((....))))..))))))))((..(..((((..(((((....)))))....))))..)..)).........	-1.62	0.99348
2319	2438	UUUUGGCUUUGUGUGCUGACUCUAUCAUUAUUGGUGGAGCUAAACUUAAAGCCUUGAAUUUAGGUGAAACAUUUGUCACGCACUCAAAGGGAUUGUACAGAAAGUGUGUUAAAUCCAGAG	......(((((.(((((((((((((((....))))))).....(((((((........))))))).........)))).)))).)))))(((((.((((.....))))...)))))....	-2.11	0.583913
2479	2586	AAUUAUCUUCUUAGAGGGAGAAACACUUCCCACAGAAGUGUUAACAGAGGAAGUUGUCUUGAAAACUGGUGAUUUACAACCAUUAGAACAACCUACUAGUGAAGCUGU	.....((((((....))))))((((((((.....))))))))..((.((...(((((..(((....((((........)))))))..)))))...))..)).......	-0.41	0.665554
2519	2626	UUAACAGAGGAAGUUGUCUUGAAAACUGGUGAUUUACAACCAUUAGAACAACCUACUAGUGAAGCUGUUGAAGCUCCAUUGGUUGGUACACCAGUUUGUAUUAACGGG	............((((......(((((((((.((((.......))))...(((.(((((((.((((.....)))).))))))).))).)))))))))....))))...	-1.93	0.982422
2707	2823	ACUCAAAGGCGGUGCACCAACAAAGGUUACUUUUGGUGAUGACACUGUGAUAGAAGUGCAAGGUUACAAGAGUGUGAAUAUCACUUUUGAACUUGAUGAAAGGAUUGAUAAAGUACU	........((((((((((((..(((....)))))))))....))))))......(((((.(((((.((((((((.......)))))))))))))(((......)))......)))))	-1.35	0.529533
2744	2863	GAUGACACUGUGAUAGAAGUGCAAGGUUACAAGAGUGUGAAUAUCACUUUUGAACUUGAUGAAAGGAUUGAUAAAGUACUUAAUGAGAAGUGCUCUGCCUAUACAGUUGAACUCGGUACA	......((((((.(((....((((((((.((((((((.......))))))))))))).................(((((((......))))))).)))))))))))).............	-0.52	0.705748
2904	3023	UAAAAACUUUGCAACCAGUAUCUGAAUUACUUACACCACUGGGCAUUGAUUUAGAUGAGUGGAGUAUGGCUACAUACUACUUAUUUGAUGAGUCUGGUGAGUUUAAAUUGGCUUCACAUA	..............((((((.......)))(((.(((((..(((.((...((((((((((..((((((....)))))))))))))))).)))))..))).)).)))..))).........	-0.97	0.991278
2944	3063	GGGCAUUGAUUUAGAUGAGUGGAGUAUGGCUACAUACUACUUAUUUGAUGAGUCUGGUGAGUUUAAAUUGGCUUCACAUAUGUAUUGUUCUUUCUACCCUCCAGAUGAGGAUGAAGAAGA	..((((((..((((((((((..((((((....))))))))))))))))((((.(..((........))..).)))))).))))....((((((....((((.....))))..))))))..	-0.32	0.993949
3095	3211	UCAACUCAAUAUGAGUAUGGUACUGAAGAUGAUUACCAAGGUAAACCUUUGGAAUUUGGUGCCACUUCUGCUGCUCUUCAACCUGAAGAAGAGCAAGAAGAAGAUUGGUUAGAUGAU	(((((((.....)))).((((((..((........((((((.....))))))..))..))))))(((((..((((((((........))))))))...)))))..........))).	-3.59	0.892363
3372	3491	ACAAUGUAUACAUUAAAAAUGCAGACAUUGUGGAAGAAGCUAAAAAGGUAAAACCAACAGUGGUUGUUAAUGCAGCCAAUGUUUACCUUAAACAUGGAGGAGGUGUUGCAGGAGCCUUAA	(((((((...(((.....)))...))))))).......(((......((((.(((((((.(((((((....))))))).))))..((((.......)))).))).))))...))).....	-1.86	0.510615
3492	3608	AUAAGGCUACUAACAAUGCCAUGCAAGUUGAAUCUGAUGAUUACAUAGCUACUAAUGGACCACUUAAAGUGGGUGGUAGUUGUGUUUUAAGCGGACACAAUCUUGCUAAACACUGUC	....(((..........)))..((((((((..((((...(..((((((((((((.....((((.....)))).))))))))))))..)...))))..))).)))))...........	-3.58	0.520109
3809	3898	CUCUAUGACAAACUUGUUUCAAGCUUUUUGGAAAUGAAGAGUGAAAAGCAAGUUGAACAAAAGAUCGCUGAGAUUCCUAAAGAGGAAGUU	(((..(((..(((((((((...(((((((......)))))))...)))))))))..........)))..))).(((((....)))))...	-1.32	0.982936
4055	4174	CAUCCAGAUUCUGCCACUCUUGUUAGUGACAUUGACAUCACUUUCUUAAAGAAAGAUGCUCCAUAUAUAGUGGGUGAUGUUGUUCAAGAGGGUGUUUUAACUGCUGUGGUUAUACCUACU	....(((.....(((.((((((..((..(((((.......(((((.....)))))..((.((((.....)))))))))))..))))))))))).......)))..((((......)))).	-0.02	0.840819
4095	4214	CUUUCUUAAAGAAAGAUGCUCCAUAUAUAGUGGGUGAUGUUGUUCAAGAGGGUGUUUUAACUGCUGUGGUUAUACCUACUAAAAAGGCUGGUGGCACUACUGAAAUGCUAGCGAAAGCUU	..(((((.((.((...(((.((((.....)))))))...)).)).)))))(((((((((......(((((..((((..((.....))..))))..))))))))))))))(((....))).	0.4	0.957563
4135	4254	UGUUCAAGAGGGUGUUUUAACUGCUGUGGUUAUACCUACUAAAAAGGCUGGUGGCACUACUGAAAUGCUAGCGAAAGCUUUGAGAAAAGUGCCAACAGACAAUUAUAUAACCACUUACCC	.........(((((...........((((((((((((.......)))(((.(((((((.((.((.....(((....))))).))...))))))).))).......))))))))).)))))	-2.68	0.879596
4175	4294	AAAAAGGCUGGUGGCACUACUGAAAUGCUAGCGAAAGCUUUGAGAAAAGUGCCAACAGACAAUUAUAUAACCACUUACCCGGGUCAGGGUUUAAAUGGUUACACUGUAGAGGAGGCAAAG	.....(.(((.(((((((.((.((.....(((....))))).))...))))))).))).)..(((((((((((...((((......)))).....))))))...)))))...........	-1.33	0.993293
4215	4334	UGAGAAAAGUGCCAACAGACAAUUAUAUAACCACUUACCCGGGUCAGGGUUUAAAUGGUUACACUGUAGAGGAGGCAAAGACAGUGCUUAAAAAGUGUAAAAGUGCCUUUUACAUUCUAC	..((((.((((................((((((...((((......)))).....))))))))))(((((..(((((...(((.(........).))).....)))))))))).))))..	-0.39	0.940291
4295	4414	ACAGUGCUUAAAAAGUGUAAAAGUGCCUUUUACAUUCUACCAUCUAUUAUCUCUAAUGAGAAGCAAGAAAUUCUUGGAACUGUUUCUUGGAAUUUGCGAGAAAUGCUUGCACAUGCAGAA	.............((((((((((...))))))))))......(((....((((....)))).(((..(((((((.((((....)))).)))))))(((((.....)))))...)))))).	-1.18	0.800059
4415	4534	GAAACACGCAAAUUAAUGCCUGUCUGUGUGGAAACUAAAGCCAUAGUUUCAACUAUACAGCGUAAAUAUAAGGGUAUUAAAAUACAAGAGGGUGUGGUUGAUUAUGGUGCUAGAUUUUAC	....((((((.((........)).))))))(((((((..(((((((..((((((((((...((((((((....)))))....)))......)))))))))))))))))..))).))))..	-1.71	0.855431
4535	4654	UUUUACACCAGUAAAACAACUGUAGCGUCACUUAUCAACACACUUAACGAUCUAAAUGAAACUCUUGUUACAAUGCCACUUGGCUAUGUAACACAUGGCUUAAAUUUGGAAGAAGCUGCU	((((((....)))))).....(((((.((.....((............))(((((((..((..(.(((((((..(((....)))..)))))))...)..))..))))))).)).))))).	-2.05	0.989509
4575	4694	CACUUAACGAUCUAAAUGAAACUCUUGUUACAAUGCCACUUGGCUAUGUAACACAUGGCUUAAAUUUGGAAGAAGCUGCUCGGUAUAUGAGAUCUCUCAAAGUGCCAGCUACAGUUUCUG	..........(((((((..((..(.(((((((..(((....)))..)))))))...)..))..)))))))((((((((((.(((((.((((....))))..))))))))...))))))).	-3.73	0.971002
4815	4931	CUGGACAAUCUACACAACUAGGUAUAGAAUUUCUUAAGAGAGGUGAUAAAAGUGUAUAUUACACUAGUAAUCCUACCACAUUCCACCUAGAUGGUGAAGUUAUCACCUUUGACAAUC	..(((.(.((((.((......)).)))).).)))....(((((((((((.((((((...))))))..................((((.....))))...))))))))))).......	-1.23	0.513703
4932	5051	UUAAGACACUUCUUUCUUUGAGAGAAGUGAGGACUAUUAAGGUGUUUACAACAGUAGACAACAUUAACCUCCACACGCAAGUUGUGGACAUGUCAAUGACAUAUGGACAACAGUUUGGUC	......((((((((((...))))))))))..(((((((((..(((((((....)))))))...))))(((((((((....).)))))).(((((...)))))..)).........)))))	-3.34	0.5
4972	5091	GGUGUUUACAACAGUAGACAACAUUAACCUCCACACGCAAGUUGUGGACAUGUCAAUGACAUAUGGACAACAGUUUGGUCCAACUUAUUUGGAUGGAGCUGAUGUUACUAAAAUAAAACC	(((((((((....))))))(((((...(((((((((....).)))))).(((((...)))))..))....((((((.((((((.....)))))).)))))))))))...........)))	-3.72	0.932456
5012	5131	GUUGUGGACAUGUCAAUGACAUAUGGACAACAGUUUGGUCCAACUUAUUUGGAUGGAGCUGAUGUUACUAAAAUAAAACCUCAUAAUUCACAUGAAGGUAAAACAUUUUAUGUUUUACCU	..((((((.(((((...)))))...((((.((((((.((((((.....)))))).)))))).))))....................))))))...(((((((((((...)))))))))))	-4.19	0.962816
5052	5171	CAACUUAUUUGGAUGGAGCUGAUGUUACUAAAAUAAAACCUCAUAAUUCACAUGAAGGUAAAACAUUUUAUGUUUUACCUAAUGAUGACACUCUACGUGUUGAGGCUUUUGAGUACUACC	..(((((...((.((((((....))).)))........((((........(((..(((((((((((...))))))))))).)))..(((((.....)))))))))))..)))))......	-2.83	0.850764
5092	5211	UCAUAAUUCACAUGAAGGUAAAACAUUUUAUGUUUUACCUAAUGAUGACACUCUACGUGUUGAGGCUUUUGAGUACUACCACACAACUGAUCCUAGUUUUCUGGGUAGGUACAUGUCAGC	..........(((..(((((((((((...))))))))))).))).((((((((........)))........((((((((.((.(((((....)))))...)))))).)))).)))))..	-2.19	0.741025
5212	5331	AUUAAAUCACACUAAAAAGUGGAAAUACCCACAAGUUAAUGGUUUAACUUCUAUUAAAUGGGCAGAUAACAACUGUUAUCUUGCCACUGCAUUGUUAACACUCCAACAAAUAGAGUUGAA	.........((.(((...((((......))))...))).)).(((((((.(((((.....((((((((((....)))))).)))).......((((........))))))))))))))))	-2.76	0.997857
5252	5371	GGUUUAACUUCUAUUAAAUGGGCAGAUAACAACUGUUAUCUUGCCACUGCAUUGUUAACACUCCAACAAAUAGAGUUGAAGUUUAAUCCACCUGCUCUACAAGAUGCUUAUUACAGAGCA	((...((((((.(((.....((((((((((....)))))).)))).(((..(((((........))))).)))))).))))))....))....(((((..((........))..))))).	-2.28	0.911794
5292	5411	UUGCCACUGCAUUGUUAACACUCCAACAAAUAGAGUUGAAGUUUAAUCCACCUGCUCUACAAGAUGCUUAUUACAGAGCAAGGGCUGGUGAAGCUGCUAACUUUUGUGCACUUAUCUUAG	.......(((((((((........)))))..(((((((.(((((....((((.(((((......(((((......)))))))))).)))))))))..)))))))..))))..........	-0.1	0.605953
5332	5451	GUUUAAUCCACCUGCUCUACAAGAUGCUUAUUACAGAGCAAGGGCUGGUGAAGCUGCUAACUUUUGUGCACUUAUCUUAGCCUACUGUAAUAAGACAGUAGGUGAGUUAGGUGAUGUUAG	........((((.(((((......(((((......)))))))))).))))......(((((.......((((((.((((.((((((((......)))))))))))).))))))..)))))	-2.53	0.990115
5452	5571	AGAAACAAUGAGUUACUUGUUUCAACAUGCCAAUUUAGAUUCUUGCAAAAGAGUCUUGAACGUGGUGUGUAAAACUUGUGGACAACAGCAGACAACCCUUAAGGGUGUAGAAGCUGUUAU	.(((((((........))))))).((((((((....((((((((....))))))))......)))))))).............((((((..(((.(((....))))))....))))))..	-3.54	0.63085
5652	5771	AUCUAGUACAACAGGAGUCACCUUUUGUUAUGAUGUCAGCACCACCUGCUCAGUAUGAACUUAAGCAUGGUACAUUUACUUGUGCUAGUGAGUACACUGGUAAUUACCAGUGUGGUCACU	...((((((((((((((....))))))))..(((((....((((..((((.(((....)))..))))))))))))).....))))))((((.(((((((((....))))))))).)))).	-2.77	0.992205
5692	5811	ACCACCUGCUCAGUAUGAACUUAAGCAUGGUACAUUUACUUGUGCUAGUGAGUACACUGGUAAUUACCAGUGUGGUCACUAUAAACAUAUAACUUCUAAAGAAACUUUGUAUUGCAUAGA	...(((((((.(((....)))..)))).)))........((((((((((((.(((((((((....))))))))).)))))).....((((((.(((....)))...)))))).)))))).	-3.18	0.930623
5732	5851	UGUGCUAGUGAGUACACUGGUAAUUACCAGUGUGGUCACUAUAAACAUAUAACUUCUAAAGAAACUUUGUAUUGCAUAGACGGUGCUUUACUUACAAAGUCCUCAGAAUACAAAGGUCCU	(((..((((((.(((((((((....))))))))).))))))...))).................(((((((((.(...((.((.(((((......))))))))).)))))))))).....	-3.51	0.866626
6012	6131	CAAACCAACCAUAUCCAAACGCAAGCUUCGAUAAUUUUAAGUUUGUAUGUGAUAAUAUCAAAUUUGCUGAUGAUUUAAACCAGUUAACUGGUUAUAAGAAACCUGCUUCAAGAGAGCUUA	...........((((((...((((((((.((....)).)))))))).)).)))).(((((.......))))).....((((((....))))))...........((((.....))))...	-1.25	0.784693
6092	6211	CAGUUAACUGGUUAUAAGAAACCUGCUUCAAGAGAGCUUAAAGUUACAUUUUUCCCUGACUUAAAUGGUGAUGUGGUGGCUAUUGAUUAUAAACACUACACACCCUCUUUUAAGAAAGGA	..((.((((((((......)))).((((.....))))....)))))).......(((..((((((.((((.(((((((..(((.....)))..)))))))))))....))))))..))).	-2.57	0.93916
6132	6251	AAGUUACAUUUUUCCCUGACUUAAAUGGUGAUGUGGUGGCUAUUGAUUAUAAACACUACACACCCUCUUUUAAGAAAGGAGCUAAAUUGUUACAUAAACCUAUUGUUUGGCAUGUUAACA	..(((((((.....(((..((((((.((((.(((((((..(((.....)))..)))))))))))....))))))..))).(((((((.(((.....))).....)))))))))).)))).	-3.29	0.569246
6212	6331	GCUAAAUUGUUACAUAAACCUAUUGUUUGGCAUGUUAACAAUGCAACUAAUAAAGCCACGUAUAAACCAAAUACCUGGUGUAUACGUUGUCUUUGGAGCACAAAACCAGUUGAAACAUCA	(((..((((((((((...((........)).))).)))))))........((((((.(((((((.((((......)))).))))))).).))))).))).....................	-1.03	0.997502
6252	6371	AUGCAACUAAUAAAGCCACGUAUAAACCAAAUACCUGGUGUAUACGUUGUCUUUGGAGCACAAAACCAGUUGAAACAUCAAAUUCGUUUGAUGUACUGAAGUCAGAGGACGCGCAGGGAA	.(((......((((((.(((((((.((((......)))).))))))).).)))))..((.......((((....((((((((....))))))))))))..(((....)))))))).....	-2.52	0.998504
6412	6531	AGAAGUAGUGGAAAAUCCUACCAUACAGAAAGACGUUCUUGAGUGUAAUGUGAAAACUACCGAAGUUGUAGGAGACAUUAUACUUAAACCAGCAAAUAAUAGUUUAAAAAUUACAGAAGA	....(((((((.....))................(((.(((((((((((((.....((((.......))))...)))))))))))))...)))................)))))......	-1.1	0.922381
6452	6571	GAGUGUAAUGUGAAAACUACCGAAGUUGUAGGAGACAUUAUACUUAAACCAGCAAAUAAUAGUUUAAAAAUUACAGAAGAGGUUGGCCACACAGAUCUAAUGGCUGCUUAUGUAGACAAU	(((((((((((.....((((.......))))...))))))))))).........................(((((....((((.(((((...........))))))))).))))).....	-0.83	0.980693
6612	6731	UAUUAGGUUUGAAAACCCUUGCUACUCAUGGUUUAGCUGCUGUUAAUAGUGUCCCUUGGGAUACUAUAGCUAAUUAUGCUAAGCCUUUUCUUAACAAAGUUGUUAGUACAACUACUAACA	.....((((....))))............((((((((....((((.((((((((....)))))))))))).......))))))))...............((((((((....))))))))	-2.94	0.720674
6972	7091	UAAGUGUUUGCCUAGGUUCUUUAAUCUACUCAACCGCUGCUUUAGGUGUUUUAAUGUCUAAUUUAGGCAUGCCUUCUUACUGUACUGGUUACAGAGAAGGCUAUUUGAACUCUACUAAUG	..((((.(((..((((((....))))))..))).))))....((((.((((..(((((((...)))))))(((((((..(((((.....)))))))))))).....))))))))......	-1.9	0.963217
7012	7131	UUUAGGUGUUUUAAUGUCUAAUUUAGGCAUGCCUUCUUACUGUACUGGUUACAGAGAAGGCUAUUUGAACUCUACUAAUGUCACUAUUGCAACCUACUGUACUGGUUCUAUACCUUGUAG	..(((((((..(((((((((...)))))))(((((((..(((((.....)))))))))))).......................))..)).)))))...(((.(((.....)))..))).	-1.36	0.998876
7052	7171	UGUACUGGUUACAGAGAAGGCUAUUUGAACUCUACUAAUGUCACUAUUGCAACCUACUGUACUGGUUCUAUACCUUGUAGUGUUUGUCUUAGUGGUUUAGAUUCUUUAGACACCUAUCCU	(((.(((....))).(((((..((((((((...((....))(((((..(((((((((......(((.....)))..)))).).))))..))))))))))))))))))..)))........	0.99	0.995968
7132	7251	UGUUUGUCUUAGUGGUUUAGAUUCUUUAGACACCUAUCCUUCUUUAGAAACUAUACAAAUUACCAUUUCAUCUUUUAAAUGGGAUUUAACUGCUUUUGGCUUAGUUGCAGAGUGGUUUUU	.((((((..((((.(((((((...)))))))..(((........)))..)))).))))))..((((((........)))))).....(((..(((...((......)).)))..)))...	-0.12	0.99198
7172	7291	UCUUUAGAAACUAUACAAAUUACCAUUUCAUCUUUUAAAUGGGAUUUAACUGCUUUUGGCUUAGUUGCAGAGUGGUUUUUGGCAUAUAUUCUUUUCACUAGGUUUUUCUAUGUACUUGGA	...(((((((((((..(((((.((((((........)))))))))))..((((..(((...)))..)))).)))))))))))...............((((((..........)))))).	-0.53	0.945279
7452	7571	GUUAUGUGCAUGUUGUAGACGGUUGUAAUUCAUCAACUUGUAUGAUGUGUUACAAACGUAAUAGAGCAACAAGAGUCGAAUGUACAACUAUUGUUAAUGGUGUUAGAAGGUCCUUUUAUG	....((((((((((((..(((.(((((((.(((((.......))))).))))))).)))......)))))).........))))))(((((.....)))))..((((((...))))))..	0	0.685252
7772	7891	CUUUACUUUGAUAAAGCUGGUCAAAAGACUUAUGAAAGACAUUCUCUCUCUCAUUUUGUUAACUUAGACAACCUGAGAGCUAAUAACACUAAAGGUUCAUUGCCUAUUAAUGUUAUAGUU	.....((((.((((..((.......))..)))).)))).........((((((..(((((......)))))..))))))...((((((.(((((((.....)))).))).))))))....	-1.93	0.967397
8092	8211	CAAAACACUAGUUGCAACUGCAGAAGCUGAACUUGCAAAGAAUGUGUCCUUAGACAAUGUCUUAUCUACUUUUAUUUCAGCAGCUCGGCAAGGGUUUGUUGAUUCAGAUGUAGAAACUAA	........(((((((((...(((...)))...)))).((((...((((....))))...)))).(((((.(((...((((((((((.....))).)))))))...))).)))))))))).	-0.83	0.885543
8132	8251	AAUGUGUCCUUAGACAAUGUCUUAUCUACUUUUAUUUCAGCAGCUCGGCAAGGGUUUGUUGAUUCAGAUGUAGAAACUAAAGAUGUUGUUGAAUGUCUUAAAUUGUCACAUCAAUCUGAC	.(((((.(....(((((((((((.(((((.(((...((((((((((.....))).)))))))...))).))))).....))))))))))).(((.......)))).))))).........	-0.86	0.805837
8292	8411	CCUAUAACAAAGUUGAAAACAUGACACCCCGUGACCUUGGUGCUUGUAUUGACUGUAGUGCGCGUCAUAUUAAUGCGCAGGUAGCAAAAAGUCACAACAUUGCUUUGAUAUGGAACGUUA	.(((((.((((((((.......(......)(((((.(((.(((((((((((....))))))(((.(((....))))))))))).)))...)))))..))..)))))).))))).......	-0.54	0.5
8691	8810	ACAAGGCUAUUGAUGGUGGUGUCACUCGUGACAUAGCAUCUACAGAUACUUGUUUUGCUAACAAACAUGCUGAUUUUGACACAUGGUUUAGCCAGCGUGGUGGUAGUUAUACUAAUGACA	(((((.((...((((.((.(((((....))))))).))))...))...)))))..(((((.....(((((((.....(((.....)))....))))))).)))))(((((....))))).	-0.49	0.858918
8811	8930	AAGCUUGCCCAUUGAUUGCUGCAGUCAUAACAAGAGAAGUGGGUUUUGUCGUGCCUGGUUUGCCUGGCACGAUAUUACGCACAACUAAUGGUGACUUUUUGCAUUUCUUACCUAGAGUUU	((((((.......((.(((...((((((......((..(((.((..(((((((((.((....)).)))))))))..)).)))..))....))))))....)))..)).......))))))	-3.51	0.566089
8851	8970	GGGUUUUGUCGUGCCUGGUUUGCCUGGCACGAUAUUACGCACAACUAAUGGUGACUUUUUGCAUUUCUUACCUAGAGUUUUUAGUGCAGUUGGUAACAUCUGUUACACACCAUCAAAACU	(.((..(((((((((.((....)).)))))))))..)).).......((((((.....(((((((....((.....))....)))))))...(((((....))))).)))))).......	-4.03	0.80764
9211	9330	GUACUGUAGGCACGGCACUUGUGAAAGAUCAGAAGCUGGUGUUUGUGUAUCUACUAGUGGUAGAUGGGUACUUAACAAUGAUUAUUACAGAUCUUUACCAGGAGUUUUCUGUGGUGUAGA	(((((.(((((((.(..(((.(((....))).))).).)))))))..(((((((.....))))))))))))...........(((((((((.((((....))))...)))))))))....	-0.31	0.939291
9251	9370	GUUUGUGUAUCUACUAGUGGUAGAUGGGUACUUAACAAUGAUUAUUACAGAUCUUUACCAGGAGUUUUCUGUGGUGUAGAUGCUGUAAAUUUACUUACUAAUAUGUUUACACCACUAAUU	(((...((((((((((....))).)))))))..)))..........(((((.((((....))))...)))))(((((((((...((((......))))......))))))))).......	-0.53	0.93408
9371	9490	CAACCUAUUGGUGCUUUGGACAUAUCAGCAUCUAUAGUAGCUGGUGGUAUUGUAGCUAUCGUAGUAACAUGCCUUGCCUACUAUUUUAUGAGGUUUAGAAGAGCUUUUGGUGAAUACAGU	..(((....(((..(((((((...(((......((((((((....(((((.((.((((...)))).)))))))..).)))))))....))).)))))))...)))...))).........	0.8	0.64692
9411	9530	CUGGUGGUAUUGUAGCUAUCGUAGUAACAUGCCUUGCCUACUAUUUUAUGAGGUUUAGAAGAGCUUUUGGUGAAUACAGUCAUGUAGUUGCCUUUAAUACUUUACUAUUCCUUAUGUCAU	..((((((((.((.((((...)))).)))))))..)))........(((((((..(((.((((..((.((..(.((((....)))).)..))...))..)))).)))..)))))))....	-1.74	0.940215
9611	9730	CUUACUAAUGAUGUUUCUUUUUUAGCACAUAUUCAGUGGAUGGUUAUGUUCACACCUUUAGUACCUUUCUGGAUAACAAUUGCUUAUAUCAUUUGUAUUUCCACAAAGCAUUUCUAUUGG	.......(((.((((........))))))).....((((((......)))))).((..(((...((((.((((..((((.((.......)).))))...)))).)))).....)))..))	-0.85	0.931826
10131	10250	CACUUAACGGUCUUUGGCUUGAUGACGUAGUUUACUGUCCAAGACAUGUGAUCUGCACCUCUGAAGACAUGCUUAACCCUAAUUAUGAAGAUUUACUCAUUCGUAAGUCUAAUCAUAAUU	.........(((((..((.....)..((((.((((((((...)))).)))).))))....)..)))))............((((((((((((((((......))))))))..))))))))	-2.64	0.691677
10371	10490	UUCAACCAGGACAGACUUUUUCAGUGUUAGCUUGUUACAAUGGUUCACCAUCUGGUGUUUACCAAUGUGCUAUGAGGCCCAAUUUCACUAUUAAGGGUUCAUUCCUUAAUGGUUCAUGUG	((((..((((.(.(((.........))).))))).((((.((((.((((....))))...)))).))))...))))..........(((((((((((.....))))))))))).......	-0.96	0.737955
10411	10530	UGGUUCACCAUCUGGUGUUUACCAAUGUGCUAUGAGGCCCAAUUUCACUAUUAAGGGUUCAUUCCUUAAUGGUUCAUGUGGUAGUGUUGGUUUUAACAUAGAUUAUGACUGUGUCUCUUU	((((.((((....))))...)))).........((((((((.....(((((((((((.....))))))))))).....)))((((..((((((......))))))..)))).)))))...	-2.32	0.628032
10451	10570	AAUUUCACUAUUAAGGGUUCAUUCCUUAAUGGUUCAUGUGGUAGUGUUGGUUUUAACAUAGAUUAUGACUGUGUCUCUUUUUGUUACAUGCACCAUAUGGAAUUACCAACUGGAGUUCAU	......(((((((((((.....))))))))))).((((((((.((((........((((((.......))))))...........))))..))))))))(((((.((....)))))))..	-2.71	0.626644
10851	10970	CUUCAUUAAAAGAAUUACUGCAAAAUGGUAUGAAUGGACGUACCAUAUUGGGUAGUGCUUUAUUAGAAGAUGAAUUUACACCUUUUGAUGUUGUUAGACAAUGCUCAGGUGUUACUUUCC	((((....((((.((((((.(((.((((((((......)))))))).))))))))).))))....))))..(((...((((((...(.(((((.....))))))..))))))....))).	-2.67	0.920372
10931	11050	CCUUUUGAUGUUGUUAGACAAUGCUCAGGUGUUACUUUCCAAAGUGCAGUGAAAAGAACAAUCAAGGGUACACACCACUGGUUGUUACUCACAAUUUUGACUUCACUUUUAGUUUUAGUC	...((((((((((.....))))).)))))((..(((....((((((.(((.((((.((((((((..(((....)))..))))))))........)))).))).)))))).)))..))...	0.29	0.849744
10971	11090	AAAGUGCAGUGAAAAGAACAAUCAAGGGUACACACCACUGGUUGUUACUCACAAUUUUGACUUCACUUUUAGUUUUAGUCCAGAGUACUCAAUGGUCUUUGUUCUUUUUUUUGUAUGAAA	...((((((.(((((((((((.((..(((....)))..))((((.(((((...(((..((((........))))..)))...)))))..)))).....))))))))))).))))))....	-1.44	0.991784
11011	11130	GUUGUUACUCACAAUUUUGACUUCACUUUUAGUUUUAGUCCAGAGUACUCAAUGGUCUUUGUUCUUUUUUUUGUAUGAAAAUGCCUUUUUACCUUUUGCUAUGGGUAUUAUUGCUAUGUC	..((.(((((...(((..((((........))))..)))...)))))..))(((((................((((....)))).....(((((........))))).....)))))...	0.12	0.92184
11051	11170	CAGAGUACUCAAUGGUCUUUGUUCUUUUUUUUGUAUGAAAAUGCCUUUUUACCUUUUGCUAUGGGUAUUAUUGCUAUGUCUGCUUUUGCAAUGAUGUUUGUCAAACAUAAGCAUGCAUUU	(((((.(((....))))))))..........((((((.....((..(..(((((........)))))..)..))(((((.(((....))).((((....)))).)))))..))))))...	-0.33	0.976589
11091	11210	AUGCCUUUUUACCUUUUGCUAUGGGUAUUAUUGCUAUGUCUGCUUUUGCAAUGAUGUUUGUCAAACAUAAGCAUGCAUUUCUCUGUUUGUUUUUGUUACCUUCUCUUGCCACUGUAGCUU	.................(((((((.(((((((((...(....)....))))))))).......((((.(((((.(((......))).))))).))))..............)))))))..	-1.63	0.954904
11211	11330	AUUUUAAUAUGGUCUAUAUGCCUGCUAGUUGGGUGAUGCGUAUUAUGACAUGGUUGGAUAUGGUUGAUACUAGUUUGUCUGGUUUUAAGCUAAAAGACUGUGUUAUGUAUGCAUCAGCUG	..........(((......)))........((.((((((((((.(((((((((((......(.((((.(((((.....))))).)))).).....))))))))))))))))))))).)).	-3.42	0.558656
11651	11770	CUCUUUUGUUUACUCAACCGCUACUUUAGACUGACUCUUGGUGUUUAUGAUUACUUAGUUUCUACACAGGAGUUUAGAUAUAUGAAUUCACAGGGACUACUCCCACCCAAGAAUAGCAUA	...................((((.(((...((((((((((.(((....((((....))))...))))))))).))))...............((((....)))).....))).))))...	-0.16	0.723781
11691	11810	GUGUUUAUGAUUACUUAGUUUCUACACAGGAGUUUAGAUAUAUGAAUUCACAGGGACUACUCCCACCCAAGAAUAGCAUAGAUGCCUUCAAACUCAACAUUAAAUUGUUGGGUGUUGGUG	(((((((((....(((.............(((((((......)))))))...((((....))))....))).....)))))))))..((((((((((((......)))))))).))))..	-1.17	0.912616
11731	11850	UAUGAAUUCACAGGGACUACUCCCACCCAAGAAUAGCAUAGAUGCCUUCAAACUCAACAUUAAAUUGUUGGGUGUUGGUGGCAAACCUUGUAUCAAAGUAGCCACUGUACAGUCUAAAAU	...((....((((((.(((((......((((...........((((.((((((((((((......)))))))).)))).))))...))))......))))))).))))....))......	-1.59	0.941927
11771	11890	GAUGCCUUCAAACUCAACAUUAAAUUGUUGGGUGUUGGUGGCAAACCUUGUAUCAAAGUAGCCACUGUACAGUCUAAAAUGUCAGAUGUAAAGUGCACAUCAGUAGUCUUACUCUCAGUU	((((((.((((((((((((......)))))))).)))).)))...............((.((.(((.((((.(((........))))))).))))))))))...................	-0.79	0.869117
12171	12290	CUAAUGGUGAUUCUGAAGUUGUUCUUAAAAAGUUGAAGAAGUCUUUGAAUGUGGCUAAAUCUGAAUUUGACCGUGAUGCAGCCAUGCAACGUAAGUUGGAAAAGAUGGCUGAUCAAGCUA	...((((((((((.(((((..(..........(..(((....)))..)..)..)))...)).)))))..)))))(((.(((((((.((((....)))).).....)))))))))......	-1.62	0.745146
12371	12490	AUGCUUAGAAAGUUGGAUAAUGAUGCACUCAACAACAUUAUCAACAAUGCAAGAGAUGGUUGUGUUCCCUUGAACAUAAUACCUCUUACAACAGCAGCCAAACUAAUGGUUGUCAUACCA	...........(((((((((((.((.......)).)))))))........(((((...(((((((((....)))))))))..))))).)))).(((((((......))))))).......	-3.01	0.892246
12571	12690	AGAUGCAGAUAGUAAAAUUGUUCAACUUAGUGAAAUUAGUAUGGACAAUUCACCUAAUUUAGCAUGGCCUCUUAUUGUAACAGCUUUAAGGGCCAAUUCUGCUGUCAAAUUACAGAAUAA	.(((((((((((...((((((((((((..........))).)))))))))...)))........(((((.((((..((....))..)))))))))..))))).)))..............	-2.8	0.517919
12611	12730	AUGGACAAUUCACCUAAUUUAGCAUGGCCUCUUAUUGUAACAGCUUUAAGGGCCAAUUCUGCUGUCAAAUUACAGAAUAAUGAGCUUAGUCCUGUUGCACUACGACAGAUGUCUUGUGCU	..((((((((((............(((((.((((..((....))..)))))))))((((((.((......))))))))..)))).)).))))....((((...(((....)))..)))).	-1.94	0.977544
12691	12810	UGAGCUUAGUCCUGUUGCACUACGACAGAUGUCUUGUGCUGCCGGUACUACACAAACUGCUUGCACUGAUGACAAUGCGUUAGCUUACUACAACACAACAAAGGGAGGUAGGUUUGUACU	......((((((.((.((((...(((....)))..)))).)).)).)))).((((((.(((((((.((....)).))))..)))...((((....(......)....))))))))))...	0.72	0.566409
12891	13010	UGGAACCACCUUGUAGGUUUGUUACAGACACACCUAAAGGUCCUAAAGUGAAGUAUUUAUACUUUAUUAAAGGAUUAAACAACCUAAAUAGAGGUAUGGUACUUGGUAGUUUAGCUGCCA	.((.((((((((.(((((.((((...)))).)))))))))((((..(((((((((....)))))))))..)))).......((((......)))).)))).))((((((.....))))))	-2.67	0.562251
13330	13449	UUGUGCUAAUGACCCUGUGGGUUUUACACUUAAAAACACAGUCUGUACCGUCUGCGGUAUGUGGAAAGGUUAUGGCUGUAGUUGUGAUCAACUCCGCGAACCCAUGCUUCAGUCAGCUGA	....(((..(((..(.((((((((....................((((((....))))))(((((..(((((..((....))..)))))...))))))))))))))..)))...)))...	-1.46	0.748324
13370	13488	GUCUGUACCGUCUGCGGUAUGUGGAAAGGUUAUGGCUGUAGUUGUGAUCAACUCCGCGAACCCAUGCUUCAGUCAGCUGAUGCACAAUCGUUUUUAAACGGGUUUGCGGUGUAAGUGCA	.(((((((((....))))))..)))..(((((..((....))..))))).((.((((((((((.(((.((((....)))).))).....(((....))))))))))))).)).......	-3.66	0.997432
13410	13528	GUUGUGAUCAACUCCGCGAACCCAUGCUUCAGUCAGCUGAUGCACAAUCGUUUUUAAACGGGUUUGCGGUGUAAGUGCAGCCCGUCUUACACCGUGCGGCACAGGCACUAGUACUGAUG	((((....)))).((((((((((.(((.((((....)))).))).....(((....)))))))))((((((((((.((.....))))))))))))))))..(((((....)).)))...	-2.35	0.987003
13647	13766	CUUUGUAGUUAAGAGACACACUUUCUCUAACUACCAACAUGAAGAAACAAUUUAUAAUUUACUUAAGGAUUGUCCAGCUGUUGCUAAACAUGACUUCUUUAAGUUUAGAAUAGACGGUGA	....(((((((.((((.......)))))))))))............((..(((((..(..(((((((((.(((..(((....)))..))).....)))))))))..)..)))))..))..	-1.75	0.598329
13687	13806	GAAGAAACAAUUUAUAAUUUACUUAAGGAUUGUCCAGCUGUUGCUAAACAUGACUUCUUUAAGUUUAGAAUAGACGGUGACAUGGUACCACAUAUAUCACGUCAACGUCUUACUAAAUAC	....................(((((((((.(((..(((....)))..))).....)))))))))((((...(((((.((((.(((((.......))))).)))).)))))..))))....	-3.1	0.977924
13807	13926	ACAAUGGCAGACCUCGUCUAUGCUUUAAGGCAUUUUGAUGAAGGUAAUUGUGACACAUUAAAAGAAAUACUUGUCACAUACAAUUGUUGUGAUGAUGAUUAUUUCAAUAAAAAGGACUGG	(((((.....((((((((.(((((....)))))...)))).)))).)))))............((((((.(..((((((((....).)))).)))..).))))))...............	-1.73	0.93989
13887	14006	CAAUUGUUGUGAUGAUGAUUAUUUCAAUAAAAAGGACUGGUAUGAUUUUGUAGAAAACCCAGAUAUAUUACGCGUAUACGCCAACUUAGGUGAACGUGUACGCCAAGCUUUGUUAAAAAC	...((((((.(((((...))))).))))))((((..((((..................)))).........(((((((((...((....))...)))))))))....)))).........	-0.37	0.989244
13927	14046	UAUGAUUUUGUAGAAAACCCAGAUAUAUUACGCGUAUACGCCAACUUAGGUGAACGUGUACGCCAAGCUUUGUUAAAAACAGUACAAUUCUGUGAUGCCAUGCGAAAUGCUGGUAUUGUU	...................((((.....((((((((((((...((....))...))))))))).......(((.....))))))....)))).(((((((.((.....)))))))))...	-0.71	0.543859
14007	14126	AGUACAAUUCUGUGAUGCCAUGCGAAAUGCUGGUAUUGUUGGUGUACUGACAUUAGAUAAUCAAGAUCUCAAUGGUAACUGGUAUGAUUUCGGUGAUUUCAUACAAACCACGCCAGGUAG	((((((.....(..((((((.((.....))))))))..)...))))))..((((((((.......)))).))))....((((..((.(((..(((....)))..))).))..))))....	-0.89	0.589861
14047	14166	GGUGUACUGACAUUAGAUAAUCAAGAUCUCAAUGGUAACUGGUAUGAUUUCGGUGAUUUCAUACAAACCACGCCAGGUAGUGGAGUUCCUGUUGUAGAUUCUUAUUAUUCAUUGUUAAUG	.......(((((.(..(((((.(((((((((((((.((((.((((((..((...))..))))))...((((........)))))))).)))))).))).)))))))))..).)))))...	-2.05	0.934786
14087	14206	GGUAUGAUUUCGGUGAUUUCAUACAAACCACGCCAGGUAGUGGAGUUCCUGUUGUAGAUUCUUAUUAUUCAUUGUUAAUGCCUAUAUUAACCUUGACCAGGGCUUUAACUGCAGAGUCAC	.((((((..((...))..))))))...((((........)))).............((((((......(((..(((((((....)))))))..))).(((........))).))))))..	0.02	0.619889
14127	14246	UGGAGUUCCUGUUGUAGAUUCUUAUUAUUCAUUGUUAAUGCCUAUAUUAACCUUGACCAGGGCUUUAACUGCAGAGUCACAUGUUGACACUGACUUAACAAAGCCUUACAUUAAGUGGGA	......(((..((...............(((..(((((((....)))))))..)))..((((((((....((((.((((.....)))).))).).....))))))))......))..)))	-0.26	0.721765
14207	14326	AUGUUGACACUGACUUAACAAAGCCUUACAUUAAGUGGGAUUUGUUAAAAUAUGACUUCACGGAAGAGAGGUUAAAACUCUUUGACCGUUAUUUUAAAUAUUGGGAUCAGACAUACCACC	(((((((..(..(.((((((((..(((((.....))))).))))))))...........((((.((((((.......))))))..))))...........)..)..))).))))......	-1.99	0.999018
14367	14486	UUGUGCAAACUUUAAUGUUUUAUUCUCUACAGUGUUCCCACCUACAAGUUUUGGACCACUAGUGAGAAAAAUAUUUGUUGAUGGUGUUCCAUUUGUAGUUUCAACUGGAUACCACUUCAG	.......(((...((((((((..((((.((((((.(((.((......))...))).)))).)))))))))))))).)))..((((((.(((.(((......))).)))))))))......	-1.46	0.583958
14447	14566	AUGGUGUUCCAUUUGUAGUUUCAACUGGAUACCACUUCAGAGAGCUAGGUGUUGUACAUAAUCAGGAUGUAAACUUACAUAGCUCUAGACUUAGUUUUAAGGAAUUACUUGUGUAUGCUG	..(((((..(((..((((((((..(((((......)))))(((((((.(((...(((((.......)))))....))).)))))))..............))))))))..))).))))).	-1.41	0.947954
14527	14646	AGCUCUAGACUUAGUUUUAAGGAAUUACUUGUGUAUGCUGCUGACCCUGCUAUGCACGCUGCUUCUGGUAAUCUAUUACUAGAUAAACGCACUACGUGCUUUUCAGUAGCUGCACUUACU	...........((((((....))))))...(((((.((((((((.........(((((.(((.((((((((....)))))))).....)))...)))))...))))))))))))).....	-1.64	0.986328
14687	14806	ACAAAGACUUCUAUGACUUUGCUGUGUCUAAGGGUUUCUUUAAGGAAGGAAGUUCUGUUGAAUUAAAACACUUCUUCUUUGCUCAGGAUGGUAAUGCUGCUAUCAGCGAUUAUGACUACU	..(((((..(((..(((........)))...)))..))))).((.(((((((...((((.......))))...))))))).))..((.(.(((((((((....)))).))))).)))...	0.06	0.875657
14727	14846	UAAGGAAGGAAGUUCUGUUGAAUUAAAACACUUCUUCUUUGCUCAGGAUGGUAAUGCUGCUAUCAGCGAUUAUGACUACUAUCGUUAUAAUCUACCAACAAUGUGUGAUAUCAGACAACU	..((.(((((((...((((.......))))...))))))).)).....(((((..((((....))))(((((((((.......))))))))))))))....(((.((....)).)))...	-3.02	0.993906
14767	14886	GCUCAGGAUGGUAAUGCUGCUAUCAGCGAUUAUGACUACUAUCGUUAUAAUCUACCAACAAUGUGUGAUAUCAGACAACUACUAUUUGUAGUUGAAGUUGUUGAUAAGUACUUUGAUUGU	(((...(((((((....))))))))))(((((((((.......)))))))))...(((((((((.((....)).))((((((.....))))))...))))))).................	-2.13	0.943405
14847	14966	ACUAUUUGUAGUUGAAGUUGUUGAUAAGUACUUUGAUUGUUACGAUGGUGGCUGUAUUAAUGCUAACCAAGUCAUCGUCAACAACCUAGACAAAUCAGCUGGUUUUCCAUUUAAUAAAUG	..........((((((...((((((..((.((..(.(((((..((((((((((...(((....)))...))))))))))))))))..))))..))))))(((....))))))))).....	-0.79	0.93388
14887	15006	UACGAUGGUGGCUGUAUUAAUGCUAACCAAGUCAUCGUCAACAACCUAGACAAAUCAGCUGGUUUUCCAUUUAAUAAAUGGGGUAAGGCUAGACUUUAUUAUGAUUCAAUGAGUUAUGAG	...((((((((((...(((....)))...))))))))))...............((((((....(((((((.....)))))))...)))).)).....(((((((((...))))))))).	-1.33	0.918877
14967	15086	GGGUAAGGCUAGACUUUAUUAUGAUUCAAUGAGUUAUGAGGAUCAAGAUGCACUUUUCGCAUAUACAAAACGUAAUGUCAUCCCUACUAUAACUCAAAUGAAUCUUAAGUAUGCCAUUAG	......(((...((((......((((((.((((((((((((......((((.......)))).(((.....)))........)))..)))))))))..))))))..))))..))).....	-2.32	0.819303
15007	15126	GAUCAAGAUGCACUUUUCGCAUAUACAAAACGUAAUGUCAUCCCUACUAUAACUCAAAUGAAUCUUAAGUAUGCCAUUAGUGCAAAGAAUAGAGCUCGCACCGUAGCUGGUGUCUCUAUC	........((((((..(.((((((.......(((..........)))......((....)).......)))))).)..))))))....((((((...((((((....)))))))))))).	-1.56	0.5
15607	15725	UUACAACACAGACUUUAUGAGUGUCUCUAUAGAAAUAGAGAUGUUGACACAGACUUUGUGAAUGAGUUUUACGCAUAUUUGCGUAAACAUUUCUCAAUGAUGAUACUCUCUGACGAUGC	........((((......(((((((..(((.((....((((((((..(((((...))))).........((((((....)))))))))))))))).)))..))))))))))).......	-1.81	0.987812
15646	15765	GAUGUUGACACAGACUUUGUGAAUGAGUUUUACGCAUAUUUGCGUAAACAUUUCUCAAUGAUGAUACUCUCUGACGAUGCUGUUGUGUGUUUCAAUAGCACUUAUGCAUCUCAAGGUCUA	(((.((((..((((..(..(.(.((((.((((((((....)))))))).....)))).).)..).....))))..(((((...((.(((((.....))))).)).))))))))).)))..	-2.07	0.982535
16446	16565	UUAUUGUAAAUCACAUAAACCACCCAUUAGUUUUCCAUUGUGUGCUAAUGGACAAGUUUUUGGUUUAUAUAAAAAUACAUGUGUUGGUAGCGAUAAUGUUACUGACUUUAAUGCAAUUGC	....(((((((((...((((...((((((((............))))))))....)))).)))))))))........(((..((..(((((......)))))..))....))).......	-1.17	0.997273
16486	16605	UGUGCUAAUGGACAAGUUUUUGGUUUAUAUAAAAAUACAUGUGUUGGUAGCGAUAAUGUUACUGACUUUAAUGCAAUUGCAACAUGUGACUGGACAAAUGCUGGUGAUUACAUUUUAGCU	...(((((......((((.(..((...........(((((((((..(((((......)))))..)).....(((....))))))))))...........))..).)))).....))))).	-0.65	0.889962
16766	16885	ACCGAAAUUAUGUCUUUACUGGUUAUCGUGUAACUAAAAACAGUAAAGUACAAAUAGGAGAGUACACCUUUGAAAAAGGUGACUAUGGUGAUGCUGUUGUUUACCGAGGUACAACAACUU	((((......(((((((((((...................)))))))).)))........(((.((((((.....))))))))).))))......(((((((((....))).))))))..	-1.63	0.657338
17086	17205	CCUGGUACUGGUAAGAGUCAUUUUGCUAUUGGCCUAGCUCUCUACUACCCUUCUGCUCGCAUAGUGUAUACAGCUUGCUCUCAUGCCGCUGUUGAUGCACUAUGUGAGAAGGCAUUAAAA	...(((..((((((((....))))))))...)))..............(((((...((((((((((((((((((..((......)).)))))..))))))))))))))))))........	-2.89	0.865922
17126	17245	UCUACUACCCUUCUGCUCGCAUAGUGUAUACAGCUUGCUCUCAUGCCGCUGUUGAUGCACUAUGUGAGAAGGCAUUAAAAUAUUUGCCUAUAGAUAAAUGUAGUAGAAUUAUACCUGCAC	((((((((...(((((((((((((((((((((((..((......)).)))))..)))))))))))))).(((((..........))))).)))).....)))))))).............	-6.85	0.998997
17166	17285	UCAUGCCGCUGUUGAUGCACUAUGUGAGAAGGCAUUAAAAUAUUUGCCUAUAGAUAAAUGUAGUAGAAUUAUACCUGCACGUGCUCGUGUAGAGUGUUUUGAUAAAUUCAAAGUGAAUUC	......((((...(((((.(((..((((.(((((..........)))))........((((.((((........)))))))).))))..))).)))))((((.....)))))))).....	-1.56	0.717695
17206	17325	UAUUUGCCUAUAGAUAAAUGUAGUAGAAUUAUACCUGCACGUGCUCGUGUAGAGUGUUUUGAUAAAUUCAAAGUGAAUUCAACAUUAGAACAGUAUGUCUUUUGUACUGUAAAUGCAUUG	((((((....))))))((((((((.((((((((((((((((....))))))).))))(((((.....)))))...))))).))......((((((((.....))))))))...)))))).	-2.61	0.947288
17326	17445	CCUGAGACGACAGCAGAUAUAGUUGUCUUUGAUGAAAUUUCAAUGGCCACAAAUUAUGAUUUGAGUGUUGUCAAUGCCAGAUUACGUGCUAAGCACUAUGUGUACAUUGGCGACCCUGCU	...........(((((.....((.(((.((((.......)))).))).))................((((((((((.((.((...((((...)))).)).))..)))))))))).)))))	-0.69	0.869734
17366	17485	CAAUGGCCACAAAUUAUGAUUUGAGUGUUGUCAAUGCCAGAUUACGUGCUAAGCACUAUGUGUACAUUGGCGACCCUGCUCAAUUACCUGCACCACGCACAUUGCUAACUAAGGGCACAC	...(((((............((((((((((((((((.((.((...((((...)))).)).))..))))))))))...)))))).....(((.....)))..............))).)).	0.11	0.793614
17446	17565	CAAUUACCUGCACCACGCACAUUGCUAACUAAGGGCACACUAGAACCAGAAUAUUUCAAUUCAGUGUGUAGACUUAUGAAAACUAUAGGUCCAGACAUGUUCCUCGGAACUUGUCGGCGU	.........((.((((((((..((((.......))))...........((((......)))).)))))).((((((((.....))))))))..((((.((((....)))).)))))).))	-2.14	0.97422
17526	17645	AACUAUAGGUCCAGACAUGUUCCUCGGAACUUGUCGGCGUUGUCCUGCUGAAAUUGUUGACACUGUGAGUGCUUUGGUUUAUGAUAAUAAGCUUAAAGCACAUAAAGACAAAUCAGCUCA	......(((.((.((((.((((....)))).))))))......)))(((((..(((((.......((.((((((((((((((....)))))).)))))))).))..))))).)))))...	-2.22	0.973216
17766	17885	CUUUAUUUCACCUUAUAAUUCACAGAAUGCUGUAGCCUCAAAGAUUUUGGGACUACCAACUCAAACUGUUGAUUCAUCACAGGGCUCAGAAUAUGACUAUGUCAUAUUCACUCAAACCAC	.....................((((....))))((((.....((..((((.....)))).))...((((.((....))))))))))..(((((((((...)))))))))...........	-2.03	0.90319
17846	17965	AGGGCUCAGAAUAUGACUAUGUCAUAUUCACUCAAACCACUGAAACAGCUCACUCUUGUAAUGUAAACAGAUUUAAUGUUGCUAUUACCAGAGCAAAAGUAGGCAUACUUUGCAUAAUGU	.(((((..(((((((((...)))))))))..(((......)))...)))))..(((.((((((..((((.......))))..)))))).)))(((((.(((....)))))))).......	-2.44	0.791864
17966	18085	CUGAUAGAGACCUUUAUGACAAGUUGCAAUUUACAAGUCUUGAAAUUCCACGUAGGAAUGUGGCAACUUUACAAGCUGAAAAUGUAACAGGACUCUUUAAAGAUUGUAGUAAGGUAAUCA	..(((....(((((....((((((((((.(((...((.(((((((((((((((....)))))).)).))).)))))).))).)))))).....(((....)))))))...))))).))).	-0.96	0.951872
18646	18765	CCUGAGCGCACCUGUUGUCUAUGUGAUAGACGUGCCACAUGCUUUUCCACUGCUUCAGACACUUAUGCCUGUUGGCAUCAUUCUAUUGGAUUUGAUUACGUCUAUAAUCCGUUUAUGAUU	.((((((((((...(((((.....)))))..))))....((......))..)).)))).......((((....))))((((.....((((((.(((...)))...))))))...))))..	-0.62	0.529313
18686	18805	GCUUUUCCACUGCUUCAGACACUUAUGCCUGUUGGCAUCAUUCUAUUGGAUUUGAUUACGUCUAUAAUCCGUUUAUGAUUGAUGUUCAACAAUGGGGUUUUACAGGUAACCUACAAAGCA	(((((.....(((((.((((.(((((...(((((((((((.((...((((((.(((...)))...)))))).....)).))))).)))))))))))))))...)))))......))))).	-1.86	0.676985
18806	18925	ACCAUGAUCUGUAUUGUCAAGUCCAUGGUAAUGCACAUGUAGCUAGUUGUGAUGCAAUCAUGACUAGGUGUCUAGCUGUCCACGAGUGCUUUGUUAAGCGUGUUGACUGGACUAUUGAAU	..((((...((((((..((......))..))))))))))...(((((..((((...))))..)))))..(((((...(((.(((...((((....)))).))).))))))))........	-0.11	0.862273
18846	18965	AGCUAGUUGUGAUGCAAUCAUGACUAGGUGUCUAGCUGUCCACGAGUGCUUUGUUAAGCGUGUUGACUGGACUAUUGAAUAUCCUAUAAUUGGUGAUGAACUGAAGAUUAAUGCGGCUUG	..(((((..((((...))))..)))))......((((((((((((..((((....))))...)))..))))).......(((((((....))).))))................))))..	0.29	0.866437
18926	19045	AUCCUAUAAUUGGUGAUGAACUGAAGAUUAAUGCGGCUUGUAGAAAGGUUCAACACAUGGUUGUUAAAGCUGCAUUAUUAGCAGACAAAUUCCCAGUUCUUCACGACAUUGGUAACCCUA	............((((.((((((.....(((((((((((...........((((.....))))...)))))))))))......((.....)).)))))).))))................	-0.57	0.554382
19046	19165	AAGCUAUUAAGUGUGUACCUCAAGCUGAUGUAGAAUGGAAGUUCUAUGAUGCACAGCCUUGUAGUGACAAAGCUUAUAAAAUAGAAGAAUUAUUCUAUUCUUAUGCCACACAUUCUGACA	..........((((((((..(((((((.((((..((((.....))))..))))))).))))..)))........((((((((((((......))))))).))))).))))).........	-1.84	0.807859
19166	19285	AAUUCACAGAUGGUGUAUGCCUAUUUUGGAAUUGCAAUGUCGAUAGAUAUCCUGCUAAUUCCAUUGUUUGUAGAUUUGACACUAGAGUGCUAUCUAACCUUAACUUGCCUGGUUGUGAUG	...((((((((((..(.(((..((..(((((((((((((((....)))))..))).)))))))..))..)))..((((....)))))..))))))((((...........))))))))..	-2.07	0.583292
19206	19325	CGAUAGAUAUCCUGCUAAUUCCAUUGUUUGUAGAUUUGACACUAGAGUGCUAUCUAACCUUAACUUGCCUGGUUGUGAUGGUGGCAGUUUGUAUGUAAAUAAACAUGCAUUCCACACACC	.(((((.....((((.(((......))).))))......(((....)))))))).((((...........))))(((.(((..(((((((((......)))))).)))...))))))...	-0.54	0.727445
19366	19485	CCAUUUUUCUAUUACUCUGACAGUCCAUGUGAGUCUCAUGGAAAACAAGUAGUGUCAGAUAUAGAUUAUGUACCACUAAAGUCUGCUACGUGUAUAACACGUUGCAAUUUAGGUGGUGCU	.......(((((...(((((((.((((((.......))))))..........))))))).)))))....((((((((.((((.(((.(((((.....))))).))))))).)))))))).	-4.88	0.996132
19406	19525	GAAAACAAGUAGUGUCAGAUAUAGAUUAUGUACCACUAAAGUCUGCUACGUGUAUAACACGUUGCAAUUUAGGUGGUGCUGUCUGUAGACAUCAUGCUAAUGAGUACAGAUUGUAUCUCG	.......(((((((((...(((((((...((((((((.((((.(((.(((((.....))))).))))))).)))))))).))))))))))))..))))...((((((.....))).))).	-4.19	0.997816
19446	19565	GUCUGCUACGUGUAUAACACGUUGCAAUUUAGGUGGUGCUGUCUGUAGACAUCAUGCUAAUGAGUACAGAUUGUAUCUCGAUGCUUAUAACAUGAUGAUCUCAGCUGGCUUUAGCUUGUG	...(((.(((((.....))))).)))...(((((...((((.(((.((((((((((...((((((((((((...)))).).)))))))..))))))).)))))).))))....)))))..	-1.92	0.695158
19646	19765	UUGUAAAUAAGGGACACUUUGAUGGACAACAGGGUGAAGUACCAGUUUCUAUCAUUAAUAACACUGUUUACACAAAAGUUGAUGGUGUUGAUGUAGAAUUGUUUGAAAAUAAAACAACAU	...(((((((...(((...(((((((.(((.((........)).))))))))))....((((((((((.((......)).)))))))))).)))....)))))))...............	-0.89	0.976831
19766	19885	UACCUGUUAAUGUAGCAUUUGAGCUUUGGGCUAAGCGCAACAUUAAACCAGUACCAGAGGUGAAAAUACUCAAUAAUUUGGGUGUGGACAUUGCUGCUAAUACUGUGAUCUGGGACUACA	..(((.(((((((.((.(((.(((.....)))))).)).))))))).((((((.(((..(((...((((((((....))))))))...)))..)))....))))).)....)))......	-0.84	0.964994
19926	20045	UUCUAUGACUGACAUAGCCAAGAAACCAACUGAAACGAUUUGUGCACCACUCACUGUCUUUUUUGAUGGUAGAGUUGAUGGUCAAGUAGACUUAUUUAGAAAUGCCCGUAAUGGUGUUCU	.(((((...((((...((((((................)))).)).(.((((((((((......)))))).)))).)...)))).))))).......((((.((((......))))))))	0.62	0.980681
19966	20085	UGUGCACCACUCACUGUCUUUUUUGAUGGUAGAGUUGAUGGUCAAGUAGACUUAUUUAGAAAUGCCCGUAAUGGUGUUCUUAUUACAGAAGGUAGUGUUAAAGGUUUACAACCAUCUGUA	..((((..((((((((((......)))))).)))).((((((...(((((((..(((((...((((.(((((((.....)))))))....))))...)))))))))))).))))))))))	-1.76	0.975556
20206	20325	CAGAGUAGAAAUUUACAAGAAUUUAAACCCAGGAGUCAAAUGGAAAUUGAUUUCUUAGAAUUAGCUAUGGAUGAAUUCAUUGAACGGUAUAAAUUAGAAGGCUAUGCCUUCGAACAUAUC	....((((....))))...((((((.(((.(((((((((.(....))))))))))..(((((..(....)...))))).......))).)))))).((((((...)))))).........	-1.54	0.52805
20286	20405	UGAACGGUAUAAAUUAGAAGGCUAUGCCUUCGAACAUAUCGUUUAUGGAGAUUUUAGUCAUAGUCAGUUAGGUGGUUUACAUCUACUGAUUGGACUAGCUAAACGUUUUAAGGAAUCACC	((((((((((......((((((...))))))....)))))))))).((.((((((((((.((((((((.(((((.....)))))))))))))))))(((.....)))....)))))).))	-4.65	0.935782
20446	20565	AAAAACUAUUUCAUAACAGAUGCGCAAACAGGUUCAUCUAAGUGUGUGUGUUCUGUUAUUGAUUUAUUACUUGAUGAUUUUGUUGAAAUAAUAAAAUCCCAAGAUUUAUCUGUAGUUUCU	..(((((((.((((((((((.(((((.(((..(......)..))).)))))))))))).))).......((((..((((((((((...)))))))))).))))........)))))))..	-3.22	0.988141
20486	20605	AGUGUGUGUGUUCUGUUAUUGAUUUAUUACUUGAUGAUUUUGUUGAAAUAAUAAAAUCCCAAGAUUUAUCUGUAGUUUCUAAGGUUGUCAAAGUGACUAUUGACUAUACAGAAAUUUCAU	...(((....((((((..(..((...((((((((..((((((..(((((.((((((((....)))))...))).)))))))))))..)).))))))..))..)....))))))....)))	-1.46	0.786397
20806	20925	CUGUGUCAAUAUUUAAACACAUUAACAUUAGCUGUACCCUAUAAUAUGAGAGUUAUACAUUUUGGUGCUGGUUCUGAUAAAGGAGUUGCACCAGGUACAGCUGUUUUAAGACAGUGGUUG	.(((((..........)))))....(((((((((((((.((((((......)))))).....((((((.(.((((.....)))).).)))))))))))))))(((....)))))))....	-2.34	0.817684
20846	20965	AUAAUAUGAGAGUUAUACAUUUUGGUGCUGGUUCUGAUAAAGGAGUUGCACCAGGUACAGCUGUUUUAAGACAGUGGUUGCCUACGGGUACGCUGCUUGUCGAUUCAGAUCUUAAUGACU	......((((((((.(((....((((((.(.((((.....)))).).)))))).))).)))........(((((..((((((....)))).))..).))))........)))))......	-1.87	0.574837
21006	21125	AACUGUACAUACAGCUAAUAAAUGGGAUCUCAUUAUUAGUGAUAUGUACGACCCUAAGACUAAAAAUGUUACAAAAGAAAAUGACUCUAAAGAGGGUUUUUUCACUUACAUUUGUGGGUU	....(((((((..((((((((.(((....)))))))))))..)))))))(((((.........((((((.......(((((.((((((....)))))))))))....))))))..)))))	-3.43	0.841844
21126	21245	UAUACAACAAAAGCUAGCUCUUGGAGGUUCCGUGGCUAUAAAGAUAACAGAACAUUCUUGGAAUGCUGAUCUUUAUAAGCUCAUGGGACACUUCGCAUGGUGGACAGCCUUUGUUACUAA	.....((((((.(((.(((..((((((((((((((((((((((((..(((..(((((...)))))))))))))))).))).)))))))).)))))...)))....))).)))))).....	-3.97	0.842848
21326	21445	UCAUGCAUGCAAAUUACAUAUUUUGGAGGAAUACAAAUCCAAUUCAGUUGUCUUCCUAUUCUUUAUUUGACAUGAGUAAAUUUCCCCUUAAAUUAAGGGGUACUGCUGUUAUGUCUUUAA	.(((((((((((((.....((...((((((..((............))..)))))).)).....))))).))))((((.....(((((((...)))))))...))))..)))).......	-1.24	0.970457
21366	21485	AAUUCAGUUGUCUUCCUAUUCUUUAUUUGACAUGAGUAAAUUUCCCCUUAAAUUAAGGGGUACUGCUGUUAUGUCUUUAAAAGAAGGUCAAAUCAAUGAUAUGAUUUUAUCUCUUCUUAG	..................((((((....((((((((((.....(((((((...)))))))...))))..))))))....))))))(((.((((((......)))))).))).........	-2.27	0.993842
21406	21525	UUUCCCCUUAAAUUAAGGGGUACUGCUGUUAUGUCUUUAAAAGAAGGUCAAAUCAAUGAUAUGAUUUUAUCUCUUCUUAGUAAAGGUAGACUUAUAAUUAGAGAAAACAACAGAGUUGUU	...(((((((...))))))).(((.(((((...((((((((((((((..((((((......))))))...).))))))....(((.....)))....)))))))....))))))))....	-2.27	0.887067
21446	21565	AAGAAGGUCAAAUCAAUGAUAUGAUUUUAUCUCUUCUUAGUAAAGGUAGACUUAUAAUUAGAGAAAACAACAGAGUUGUUAUUUCUAGUGAUGUUCUUGUUAACAACUAAACGAACAAUG	(((((.(((..........(((((.(((((((...........))))))).)))))((((((((.((((((...)))))).))))))))))).)))))......................	-1.22	0.63529
22102	22219	AGGAAAACAGGGUAAUUUCAAAAAUCUUAGGGAAUUUGUGUUUAAGAAUAUUGAUGGUUAUUUUAAAAUAUAUUCUAAGCACACGCCUAUUAAUUUAGUGCGUGAUCUCCCUCAGGGU	.......................((((((((((....(((((((.((((((..................)))))))))))))(((((((......))).))))....))))).)))))	-1.7	0.900437
22140	22259	UGUUUAAGAAUAUUGAUGGUUAUUUUAAAAUAUAUUCUAAGCACACGCCUAUUAAUUUAGUGCGUGAUCUCCCUCAGGGUUUUUCGGCUUUAGAACCAUUGGUAGAUUUGCCAAUAGGUA	(((((.((((((........)))))).)))))...(((((((.((((((((......))).)))))....(((...))).......)).)))))((((((((((....))))))).))).	-2.25	0.822965
22698	22817	GUUAUGGAGUGUCUCCUACUAAAUUAAAUGAUCUCUGCUUUACUAAUGUCUAUGCAGAUUCAUUUGUAAUUAGAGGUGAUGAAGUCAGACAAAUCGCUCCAGGGCAAACUGGAAAGAUUG	(((.(((..((((.(((.((((..(((((((..(((((...((....))....))))).)))))))...))))))).))))...)))))).((((..(((((......)))))..)))).	-3.06	0.529066
22738	22857	UACUAAUGUCUAUGCAGAUUCAUUUGUAAUUAGAGGUGAUGAAGUCAGACAAAUCGCUCCAGGGCAAACUGGAAAGAUUGCUGAUUAUAAUUAUAAAUUACCAGAUGAUUUUACAGGCUG	.......((((..(.(((.((((((((((((....(((((..((((((...((((..(((((......)))))..)))).))))))...))))).))))).))))))).))).)))))..	-2.84	0.829168
22778	22897	GAAGUCAGACAAAUCGCUCCAGGGCAAACUGGAAAGAUUGCUGAUUAUAAUUAUAAAUUACCAGAUGAUUUUACAGGCUGCGUUAUAGCUUGGAAUUCUAACAAUCUUGAUUCUAAGGUU	..((((((...((((..(((((......)))))..)))).))))))....................((.(((.(((((((.....)))))))))).))....(((((((....)))))))	-1.84	0.865329
23098	23217	ACUUUCUUUUGAACUUCUACAUGCACCAGCAACUGUUUGUGGACCUAAAAAGUCUACUAAUUUGGUUAAAAACAAAUGUGUCAAUUUCAACUUCAAUGGUUUAACAGGCACAGGUGUUCU	......................((((((((....(((.((((((.......)))))).)))...))).........((((((...((.((((.....)))).))..)))))))))))...	-0.2	0.870232
23298	23417	CACAGACACUUGAGAUUCUUGACAUUACACCAUGUUCUUUUGGUGGUGUCAGUGUUAUAACACCAGGAACAAAUACUUCUAACCAGGUUGCUGUUCUUUAUCAGGAUGUUAACUGCACAG	....((((((..((...))..).....(((((........)))))))))).((((..((((((((((((((...((((......))))...))))))).....)).)))))...))))..	-1.04	0.820433
23338	23457	UGGUGGUGUCAGUGUUAUAACACCAGGAACAAAUACUUCUAACCAGGUUGCUGUUCUUUAUCAGGAUGUUAACUGCACAGAAGUCCCUGUUGCUAUUCAUGCAGAUCAACUUACUCCUAC	.((.((((.((((....((((((((((((((...((((......))))...))))))).....)).))))))))))))..((((.....((((.......))))....)))).).))...	0.8	0.866815
23498	23617	CGUGCAGGCUGUUUAAUAGGGGCUGAACAUGUCAACAACUCAUAUGAGUGUGACAUACCCAUUGGUGCAGGUAUAUGCGCUAGUUAUCAGACUCAGACUAAUUCUCCUCGGCGGGCACGU	(((((..((((.......(((.((((..((((((...((((....)))).))))))....(((((((((......)))))))))..)))).)))(((.....)))...))))..))))).	-2.42	0.978896
23538	23657	CAUAUGAGUGUGACAUACCCAUUGGUGCAGGUAUAUGCGCUAGUUAUCAGACUCAGACUAAUUCUCCUCGGCGGGCACGUAGUGUAGCUAGUCAAUCCAUCAUUGCCUACACUAUGUCAC	....(((((.(((.......(((((((((......)))))))))..))).)))))..........((.....))(.(((((((((((.((((.........)))).))))))))))))..	-0.51	0.939684
23578	23697	UAGUUAUCAGACUCAGACUAAUUCUCCUCGGCGGGCACGUAGUGUAGCUAGUCAAUCCAUCAUUGCCUACACUAUGUCACUUGGUGCAGAAAAUUCAGUUGCUUACUCUAAUAACUCUAU	.((((((.(((....((((((((.((..((.((((.(((((((((((.((((.........)))).)))))))))))..)))).))..)).)))).))))......))).))))))....	-1.86	0.598953
23698	23817	UGCCAUACCCACAAAUUUUACUAUUAGUGUUACCACAGAAAUUCUACCAGUGUCUAUGACCAAGACAUCAGUAGAUUGUACAAUGUACAUUUGUGGUGAUUCAACUGAAUGCAGCAAUCU	.......................((((((((((((((((...(((((..((((((.......))))))..))))).(((((...))))))))))))))))...)))))............	-2.64	0.988996
23978	24097	UUACCAGAUCCAUCAAAACCAAGCAAGAGGUCAUUUAUUGAAGAUCUACUUUUCAACAAAGUGACACUUGCAGAUGCUGGCUUCAUCAAACAAUAUGGUGAUUGCCUUGGUGAUAUUGCU	(((((((...............(((((..(((((((.(((((((.....)))))))..))))))).))))).......(((.((((((.......))))))..)))))))))).......	-2.82	0.994388
24257	24376	GCUAUGCAAAUGGCUUAUAGGUUUAAUGGUAUUGGAGUUACACAGAAUGUUCUCUAUGAGAACCAAAAAUUGAUUGCCAACCAAUUUAAUAGUGCUAUUGGCAAAAUUCAAGACUCACUU	(((((....)))))....................(((((.........((((((...))))))......(((((((((((...(((....)))....)))))))...)))))))))....	-0.32	0.974138
25017	25136	UAGAUAAAUAUUUUAAGAAUCAUACAUCACCAGAUGUUGAUUUAGGUGACAUCUCUGGCAUUAAUGCUUCAGUUGUAAACAUUCAAAAAGAAAUUGACCGCCUCAAUGAGGUUGCCAAGA	.((((...........((((((.(((((....))))))))))).(....))))).(((((........((((((.................))))))..(((((...))))))))))...	-1.16	0.925763
25137	25256	AUUUAAAUGAAUCUCUCAUCGAUCUCCAAGAACUUGGAAAGUAUGAGCAGUAUAUAAAAUGGCCAUGGUACAUUUGGCUAGGUUUUAUAGCUGGCUUGAUUGCCAUAGUAAUGGUGACAA	..............((((((....(((((....)))))..).)))))((((.(((((((((((((.........)))))..))))))))))))...((.(..((((....))))..))).	-0.93	0.748968
25177	25296	GUAUGAGCAGUAUAUAAAAUGGCCAUGGUACAUUUGGCUAGGUUUUAUAGCUGGCUUGAUUGCCAUAGUAAUGGUGACAAUUAUGCUUUGCUGUAUGACCAGUUGCUGUAGUUGUCUCAA	......((((((.......((((((.........))))))((((.((((((.(((.((((((((((....))))...)))))).)))..)))))).))))...))))))...........	-1.47	0.704212
25217	25336	GGUUUUAUAGCUGGCUUGAUUGCCAUAGUAAUGGUGACAAUUAUGCUUUGCUGUAUGACCAGUUGCUGUAGUUGUCUCAAGGGCUGUUGUUCUUGUGGAUCCUGCUGCAAAUUUGAUGAA	((((.((((((.(((.((((((((((....))))...)))))).)))..)))))).))))..((((.((((..(((((((((((....))))))).)))).)))).))))..........	-3.78	0.916475
25337	25455	GACGACUCUGAGCCAGUGCUCAAAGGAGUCAAAUUACAUUACACAUAAACGAACUUAUGGAUUUGUUUAUGAGAAUCUUCACAAUUGGAACUGUAACUUUGAAGCAAGGUGAAAUCAAG	(((..((.(((((....))))).))..)))....((((.....(((((((((((.....).))))))))))....(((........)))..))))((((((...)))))).........	-1.46	0.528671
25456	25575	GAUGCUACUCCUUCAGAUUUUGUUCGCGCUACUGCAACGAUACCGAUACAAGCCUCACUCCCUUUCGGAUGGCUUAUUGUUGGCGUUGCACUUCUUGCUGUUUUUCAGAGCGCUUCCAAA	..................((((...(((((..(((((((...((((((.(((((....(((.....))).)))))..))))))))))))).......(((.....))))))))...))))	-2.21	0.818151
25496	25615	UACCGAUACAAGCCUCACUCCCUUUCGGAUGGCUUAUUGUUGGCGUUGCACUUCUUGCUGUUUUUCAGAGCGCUUCCAAAAUCAUAACCCUCAAAAAGAGAUGGCAACUAGCACUCUCCA	....(((..(((((....(((.....))).))))).(((..(((((((((.....)))((.....)).))))))..))).)))..............((((..((.....))..))))..	-0.21	0.846878
25536	25655	UGGCGUUGCACUUCUUGCUGUUUUUCAGAGCGCUUCCAAAAUCAUAACCCUCAAAAAGAGAUGGCAACUAGCACUCUCCAAGGGUGUUCACUUUGUUUGCAACUUGCUGUUGUUGUUUGU	.(((((((((......((.((((....))))))...((((......(((((.....((((...((.....)).))))...)))))......))))..))))))..)))............	1.63	0.747764
25576	25695	AUCAUAACCCUCAAAAAGAGAUGGCAACUAGCACUCUCCAAGGGUGUUCACUUUGUUUGCAACUUGCUGUUGUUGUUUGUAACAGUUUACUCACACCUUUUGCUCGUUGCUGCUGGCCUU	.......(((((.....)))..((((((.((((......((((((((.....(((((.(((((........)))))....))))).......)))))))))))).))))))...))....	-0.76	0.592582
25656	25775	AACAGUUUACUCACACCUUUUGCUCGUUGCUGCUGGCCUUGAAGCCCCUUUUCUCUAUCUUUAUGCUUUAGUCUACUUCUUGCAGAGUAUAAACUUUGUAAGAAUAAUAAUGAGGCUUUG	..((((...............((.....)).))))((((((((((...................))))).......((((((((((((....)))))))))))).......)))))....	-1.15	0.988823
25816	25935	GAUGCCAACUAUUUUCUUUGCUGGCAUACUAAUUGUUACGACUAUUGUAUACCUUACAAUAGUGUAACUUCUUCAAUUGUCAUUACUUCAGGUGAUGGCACAACAAGUCCUAUUUCUGAA	.((((((.(..........).)))))).......(((((.(((((((((.....)))))))))))))).........(((((((((.....)))))))))....................	-4.17	0.951563
25856	25975	ACUAUUGUAUACCUUACAAUAGUGUAACUUCUUCAAUUGUCAUUACUUCAGGUGAUGGCACAACAAGUCCUAUUUCUGAACAUGACUACCAGAUUGGUGGUUAUACUGAAAAAUGGGAAU	(((((((((.....)))))))))..............(((((((((.....))))))))).......((((((((.(.(..(((((((((.....)))))))))..).).))))))))..	-4.25	0.994153
25896	26015	CAUUACUUCAGGUGAUGGCACAACAAGUCCUAUUUCUGAACAUGACUACCAGAUUGGUGGUUAUACUGAAAAAUGGGAAUCUGGAGUAAAAGACUGUGUUGUAUUACACAGUUACUUCAC	..(((((((((((..((......))..((((((((.(.(..(((((((((.....)))))))))..).).)))))))))))))))))))..((((((((......)))))))).......	-4.4	0.997926
25936	26055	CAUGACUACCAGAUUGGUGGUUAUACUGAAAAAUGGGAAUCUGGAGUAAAAGACUGUGUUGUAUUACACAGUUACUUCACUUCAGACUAUUACCAGCUGUACUCAACUCAAUUGAGUACA	.(((((((((.....))))))))).(((...(((((...((((((((((..((((((((......))))))))..)).)))))))))))))..)))..((((((((.....)))))))).	-4.97	0.982756
26016	26135	UUCAGACUAUUACCAGCUGUACUCAACUCAAUUGAGUACAGACACUGGUGUUGAACAUGUUACCUUCUUCAUCUACAAUAAAAUUGUUGAUGAGCCUGAAGAACAUGUCCAAAUUCACAC	..........((((((((((((((((.....))))))))))...))))))(((.(((((((..((((((((((.(((((...))))).))))))...))))))))))).)))........	-5.27	0.790037
26096	26215	AAAUUGUUGAUGAGCCUGAAGAACAUGUCCAAAUUCACACAAUCGACGGUUCAUCCGGAGUUGUUAAUCCAGUAAUGGAACCAAUUUAUGAUGAACCGACGACGACUACUAGCGUGCCUU	.....((((.((..(.((.....)).)..))...........(((.(((((((((..((((((....((((....))))..))))))..))))))))).)))))))..............	-1.91	0.9916
26136	26255	AAUCGACGGUUCAUCCGGAGUUGUUAAUCCAGUAAUGGAACCAAUUUAUGAUGAACCGACGACGACUACUAGCGUGCCUUUGUAAGCACAAGCUGAUGAGUACGAACUUAUGUACUCAUU	..(((.(((((((((..((((((....((((....))))..))))))..))))))))).))).......((((((((........))))..))))(((((((((......))))))))).	-5.44	0.998874
26176	26295	CCAAUUUAUGAUGAACCGACGACGACUACUAGCGUGCCUUUGUAAGCACAAGCUGAUGAGUACGAACUUAUGUACUCAUUCGUUUCGGAAGAGACAGGUACGUUAAUAGUUAAUAGCGUA	..................(((..(((((.((((((((((.....(((....)))((((((((((......)))))))))).(((((....))))))))))))))).))))).....))).	-4.44	0.998791
26216	26335	UGUAAGCACAAGCUGAUGAGUACGAACUUAUGUACUCAUUCGUUUCGGAAGAGACAGGUACGUUAAUAGUUAAUAGCGUACUUCUUUUUCUUGCUUUCGUGGUAUUCUUGCUAGUUACAC	((((((((.((((.((((((((((......)))))))))).)))).((((((((..(((((((((........))))))))))))))))).))).....(((((....))))).))))).	-3.49	0.997548
26256	26375	CGUUUCGGAAGAGACAGGUACGUUAAUAGUUAAUAGCGUACUUCUUUUUCUUGCUUUCGUGGUAUUCUUGCUAGUUACACUAGCCAUCCUUACUGCGCUUCGAUUGUGUGCGUACUGCUG	.(((((....))))).(((((((..((((((...((((((...........((((.....)))).....(((((.....))))).........))))))..))))))..)))))))....	-2.31	0.992288
26376	26491	CAAUAUUGUUAACGUGAGUCUUGUAAAACCUUCUUUUUACGUUUACUCUCGUGUUAAAAAUCUGAAUUCUUCUAGAGUUCCUGAUCUUCUGGUCUAAACGAACUAAAUAUUAUAUU	.((((((....(((.((((..(((((((......)))))))...)))).)))(((........((((((.....))))))..((((....))))..)))......)))))).....	-2.73	0.993877
26416	26528	GUUUACUCUCGUGUUAAAAAUCUGAAUUCUUCUAGAGUUCCUGAUCUUCUGGUCUAAACGAACUAAAUAUUAUAUUAGUUUUUCUGUUUGGAACUUUAAUUUUAGCCAUGGCA	........(((((((((((....((.....))(((((((((.((((....)))).(((((((((((........)))))))....))))))))))))).)))))).)))))..	-1.94	0.93389
26453	26568	UUCCUGAUCUUCUGGUCUAAACGAACUAAAUAUUAUAUUAGUUUUUCUGUUUGGAACUUUAAUUUUAGCCAUGGCAGAUUCCAACGGUACUAUUACCGUUGAAGAGCUUAAAAAGC	.......(((((.((((((((((((((((........)))))))....)))))))............((....)).....))(((((((....))))))))))))(((.....)))	-1.98	0.81991
26492	26608	AGUUUUUCUGUUUGGAACUUUAAUUUUAGCCAUGGCAGAUUCCAACGGUACUAUUACCGUUGAAGAGCUUAAAAAGCUCCUUGAACAAUGGAACCUAGUAAUAGGUUUCCUAUUCCU	.((((.(((((((((..((........))))).))))))...((((((((....))))))))..(((((.....)))))...))))...((((((((....))))))))........	-3.52	0.997961
26529	26648	GAUUCCAACGGUACUAUUACCGUUGAAGAGCUUAAAAAGCUCCUUGAACAAUGGAACCUAGUAAUAGGUUUCCUAUUCCUUACAUGGAUUUGUCUUCUACAAUUUGCCUAUGCCAACAGG	.....((((((((....))))))))..(((((.....)))))((((......((((((((....))))))))..........(((((..((((.....))))....)).)))....))))	-3.29	0.992755
26569	26688	UCCUUGAACAAUGGAACCUAGUAAUAGGUUUCCUAUUCCUUACAUGGAUUUGUCUUCUACAAUUUGCCUAUGCCAACAGGAAUAGGUUUUUGUAUAUAAUUAAGUUAAUUUUCCUCUGGC	..(((((((((.((((((((....))))))))....(((......))).))))....(((((...((((((.((....)).))))))..))))).....)))))................	-2.13	0.982117
26609	26728	UACAUGGAUUUGUCUUCUACAAUUUGCCUAUGCCAACAGGAAUAGGUUUUUGUAUAUAAUUAAGUUAAUUUUCCUCUGGCUGUUAUGGCCAGUAACUUUAGCUUGUUUUGUGCUUGCUGC	..((..((.........(((((...((((((.((....)).))))))..)))))......((((((((.......((((((.....)))))).....)))))))).))..))........	-1.64	0.922365
26729	26848	UGUUUACAGAAUAAAUUGGAUCACCGGUGGAAUUGCUAUCGCAAUGGCUUGUCUUGUAGGCUUGAUGUGGCUCAGCUACUUCAUUGCUUCUUUCAGACUGUUUGCGCGUACGCGUUCCAU	..............(((((....)))))(((((.((((((((((..((..((((.(.((((.(((.(((((...))))).)))..)))))....)))).))))))).))).)))))))..	0.05	0.587174
27249	27368	AAUUAUUAUGAGGACUUUUAAAGUUUCCAUUUGGAAUCUUGAUUACAUCAUAAACCUCAUAAUUAAAAAUUUAUCUAAGUCACUAACUGAGAAUAAAUAUUCUCAAUUAGAUGAAGAGCA	....(((((((((.......(((.((((....)))).)))(((...))).....)))))))))...........((...(((((((.(((((((....))))))).)))).)))..))..	-3.72	0.971645
27402	27521	UAUUCUUUUCUUGGCACUGAUAACACUCGCUACUUGUGAGCUUUAUCACUACCAAGAGUGUGUUAGAGGUACAACAGUACUUUUAAAAGAACCUUGCUCUUCUGGAACAUACGAGGGCAA	..((((((((((((...((((((..(((((.....)))))..))))))...)))))))....((((((((((....)))))))))))))))...(((((((.((.....)).))))))).	-4.04	0.61215
27442	27561	CUUUAUCACUACCAAGAGUGUGUUAGAGGUACAACAGUACUUUUAAAAGAACCUUGCUCUUCUGGAACAUACGAGGGCAAUUCACCAUUUCAUCCUCUAGCUGAUAACAAAUUUGCACUG	..((((((((....((((..((((((((((((....))))))))))..(((..((((((((.((.....)).))))))))))).......))..)))))).)))))).............	-1.78	0.608567
27522	27641	UUCACCAUUUCAUCCUCUAGCUGAUAACAAAUUUGCACUGACUUGCUUUAGCACUCAAUUUGCUUUUGCUUGUCCUGACGGCGUAAAACACGUCUAUCAGUUACGUGCCAGAUCAGUUUC	..................(((((((.........((((.(((..((...((((.......))))...))..)))((((.(((((.....)))))..))))....))))...)))))))..	-2.09	0.94046
28759	28878	UCAAGGAACAACAUUGCCAAAAGGCUUCUACGCAGAAGGGAGCAGAGGCGGCAGUCAAGCCUCUUCUCGUUCCUCAUCACGUAGUCGCAACAGUUCAAGAAAUUCAACUCCAGGCAGCAG	.............(((((.....((..(((((.....(((((((((((.(((......))).))))).)))))).....)))))..))...((((.((....)).))))...)))))...	-3.57	0.90979
28839	28958	GUAGUCGCAACAGUUCAAGAAAUUCAACUCCAGGCAGCAGUAGGGGAACUUCUCCUGCUAGAAUGGCUGGCAAUGGCGGUGAUGCUGCUCUUGCUUUGCUGCUGCUUGACAGAUUGAACC	.(((((.....((((.((....)).)))).((((((((((((((((.....)))))))).....(((.(((((.(((((.....))))).)))))..)))))))))))...)))))....	-2.64	0.991752
28959	29078	AGCUUGAGAGCAAAAUGUCUGGUAAAGGCCAACAACAACAAGGCCAAACUGUCACUAAGAAAUCUGCUGCUGAGGCUUCUAAGAAGCCUCGGCAAAAACGUACUGCCACUAAAGCAUACA	.((((.((.(((..((((..((((..((((...........))))...((.......)).....))))(((((((((((...)))))))))))....))))..)))..)).)))).....	-2.78	0.935432
28999	29118	AGGCCAAACUGUCACUAAGAAAUCUGCUGCUGAGGCUUCUAAGAAGCCUCGGCAAAAACGUACUGCCACUAAAGCAUACAAUGUAACACAAGCUUUCGGCAGACGUGGUCCAGAACAAAC	.((((......................((((((((((((...))))))))))))...((((.(((((...(((((................))))).)))))))))))))..........	-4.19	0.963094
29039	29158	AAGAAGCCUCGGCAAAAACGUACUGCCACUAAAGCAUACAAUGUAACACAAGCUUUCGGCAGACGUGGUCCAGAACAAACCCAAGGAAAUUUUGGGGACCAGGAACUAAUCAGACAAGGA	......(((.(......((((.(((((...(((((................))))).)))))))))(((((.(......)(((((.....))))))))))..............).))).	-0.75	0.844562
29079	29198	AUGUAACACAAGCUUUCGGCAGACGUGGUCCAGAACAAACCCAAGGAAAUUUUGGGGACCAGGAACUAAUCAGACAAGGAACUGAUUACAAACAUUGGCCGCAAAUUGCACAAUUUGCCC	.................(((...(.((((((.(......)(((((.....))))))))))).)...(((((((........))))))).........)))(((((((....)))))))..	-1.24	0.979544
29119	29238	CCAAGGAAAUUUUGGGGACCAGGAACUAAUCAGACAAGGAACUGAUUACAAACAUUGGCCGCAAAUUGCACAAUUUGCCCCCAGCGCUUCAGCGUUCUUCGGAAUGUCGCGCAUUGGCAU	((((........(((((.((((....(((((((........)))))))......))))..(((((((....))))))))))))((((....((((((....)))))).)))).))))...	-3.14	0.93785
29239	29358	GGAAGUCACACCUUCGGGAACGUGGUUGACCUACACAGGUGCCAUCAAAUUGGAUGACAAAGAUCCAAAUUUCAAAGAUCAAGUCAUUUUGCUGAAUAAGCAUAUUGACGCAUACAAAAC	....((((.(((..((....)).)))))))........((((.......((((((.......))))))..............((((...((((.....))))...)))))))).......	-1.58	0.941215
29279	29398	GCCAUCAAAUUGGAUGACAAAGAUCCAAAUUUCAAAGAUCAAGUCAUUUUGCUGAAUAAGCAUAUUGACGCAUACAAAACAUUCCCACCAACAGAGCCUAAAAAGGACAAAAAGAAGAAG	.........((((((.......)))))).((((.........((((...((((.....))))...))))..........................((((....))).).....))))...	-1.58	0.935037
29319	29438	AAGUCAUUUUGCUGAAUAAGCAUAUUGACGCAUACAAAACAUUCCCACCAACAGAGCCUAAAAAGGACAAAAAGAAGAAGGCUGAUGAAACUCAAGCCUUACCGCAGAGACAGAAGAAAC	..((((...((((.....))))...))))((........................((((....))).).........((((((((......)).))))))...))...............	-2.4	0.809072
29399	29512	GCUGAUGAAACUCAAGCCUUACCGCAGAGACAGAAGAAACAGCAAACUGUGACUCUUCUUCCUGCUGCAGAUUUGGAUGAUUUCUCCAAACAAUUGCAACAAUCCAUGAGCAGU	(((.(((................((((.((.((((((.((((....))))...))))))))))))(((((.((((((.(....)))))))...)))))......))).)))...	-2.89	0.793421
29513	29630	GCUGACUCAACUCAGGCCUAAACUCAUGCAGACCACACAAGGCAGAUGGGCUAUAUAAACGUUUUCGCUUUUCCGUUUACGAUAUAUAGUCUACUCUUGUGCAGAAUGAAUUCUCGUA	.((((......))))........((((........((((((..((.(((((((((((..(((...((......))...))).)))))))))))))))))))....)))).........	-0.27	0.651921
29551	29670	AAGGCAGAUGGGCUAUAUAAACGUUUUCGCUUUUCCGUUUACGAUAUAUAGUCUACUCUUGUGCAGAAUGAAUUCUCGUAACUACAUAGCACAAGUAGAUGUAGUUAACUUUAAUCUCAC	.(((.((.(((((((((((..(((...((......))...))).))))))))))))))))(((.(((.((((......(((((((((.((....))..)))))))))..)))).))))))	-1.83	0.989759
29591	29710	ACGAUAUAUAGUCUACUCUUGUGCAGAAUGAAUUCUCGUAACUACAUAGCACAAGUAGAUGUAGUUAACUUUAAUCUCACAUAGCAAUCUUUAAUCAGUGUGUAACAUUAGGGAGGACUU	.........(((((.((((((((.(((.((((......(((((((((.((....))..)))))))))..)))).)))))))...............((((.....)))))))).))))).	-0.35	0.751949

## Sheet: alifoldZ (z<-2.69), RNAz (P>0.9
Interval start	Interval end	Sequence	Secondary structure (RNAz)	RNAz z-score	RNAz P-value	Alifoldz z-score
40	157	UUUCGAUCUCUUGUAGAUCUGUUCUCUAAACGAACUUUAAAAUCUGUGUGGCUGUCACUCGGCUGCAUGCUUAGUGCACUCACGCAGUAUAAUUAAUAACUAAUUACUGUCGUUGACA	....(((((.....))))).........(((((..........(((((((..((.((((.(((.....))).))))))..)))))))..((((((.....))))))...)))))....	-2.91	0.9982	-4.2
80	197	AAUCUGUGUGGCUGUCACUCGGCUGCAUGCUUAGUGCACUCACGCAGUAUAAUUAAUAACUAAUUACUGUCGUUGACAGGACACGAGUAACUCGUCUAUCUUCUGCAGGCUGCUUACG	...(((((((..((.((((.(((.....))).))))))..)))))))..((((((.....))))))..((.(((..(((((.(((((...))))).....)))))..))).)).....	-0.8	0.9895	-4.5
120	237	CACGCAGUAUAAUUAAUAACUAAUUACUGUCGUUGACAGGACACGAGUAACUCGUCUAUCUUCUGCAGGCUGCUUACGGUUUCGUCCGUGUUGCAGCCGAUCAUCAGCACAUCUAGGU	...((((((..((((.....)))))))))).((((((((((.(((((...))))).....)))))..((((((.(((((......)))))..)))))).....)))))..........	-2.33	0.9891	-3.7
918	1037	ACUGGACUUUAUUGACACUAAGAGGGGUGUAUACUGCUGCCGUGAACAUGAGCAUGAAAUUGCUUGGUACACGGAACGUUCUGAAAAGAGCUAUGAAUUGCAGACACCUUUUGAAAUUAA	.....................(((((((((...((((..(((((.((.((((((......)))))))).)))))...(((((....)))))........)))))))))))))........	-4.38	0.9994	-4
1198	1317	UGCAACCAAAUGUGCCUUUCAACUCUCAUGAAGUGUGAUCAUUGUGGUGAAACUUCAUGGCAGACGGGCGAUUUUGUUAAAGCCACUUGCGAAUUUUGUGGCACUGAGAAUUUGACUAAA	......((((((((((...(((....((((((((.(.(((.....))).).))))))))((((...(((............)))..)))).....))).))))).....)))))......	-0.42	0.9099	-3
1238	1357	AUUGUGGUGAAACUUCAUGGCAGACGGGCGAUUUUGUUAAAGCCACUUGCGAAUUUUGUGGCACUGAGAAUUUGACUAAAGAAGGUGCCACUACUUGUGGUUACUUACCCCAAAAUGCUG	.((((.((((....)))).))))...(((.((((((.....(((((...........)))))....................(((((((((.....)))).)))))....))))))))).	-0.75	0.9809	-3.3
1598	1717	GUCUUAAUGACAACCUUCUUGAAAUACUCCAAAAAGAGAAAGUCAACAUCAAUAUUGUUGGUGACUUUAAACUUAAUGAAGAGAUCGCCAUUAUUUUGGCAUCUUUUUCUGCUUCCACAA	(((.....)))...((((((((....(((......)))(((((((.((.((....)).)).)))))))....)))).))))((((.((((......))))))))................	-2	0.9554	-2.9
2118	2237	CACUGUUUAUGAAAAACUCAAACCCGUCCUUGAUUGGCUUGAAGAGAAGUUUAAGGAAGGUGUAGAGUUUCUUAGAGACGGUUGGGAAAUUGUUAAAUUUAUCUCAACCUGUGCUUGUGA	(((.((((.(((.((((((..(((..(((((((...((((......))))))))))).)))...)))))).))).))))((((((((((((....))))..)))))))).......))).	-2.75	0.9478	-3.4
2518	2625	UUAACAGAGGAAGUUGUCUUGAAAACUGGUGAUUUACAACCAUUAGAACAACCUACUAGUGAAGCUGUUGAAGCUCCAUUGGUUGGUACACCAGUUUGUAUUAACGGG	............((((......(((((((((.((((.......))))...(((.(((((((.((((.....)))).))))))).))).)))))))))....))))...	-1.93	0.9824	-4.2
2903	3022	UAAAAACUUUGCAACCAGUAUCUGAAUUACUUACACCACUGGGCAUUGAUUUAGAUGAGUGGAGUAUGGCUACAUACUACUUAUUUGAUGAGUCUGGUGAGUUUAAAUUGGCUUCACAUA	..............((((((.......)))(((.(((((..(((.((...((((((((((..((((((....)))))))))))))))).)))))..))).)).)))..))).........	-0.97	0.9913	-4
2943	3062	GGGCAUUGAUUUAGAUGAGUGGAGUAUGGCUACAUACUACUUAUUUGAUGAGUCUGGUGAGUUUAAAUUGGCUUCACAUAUGUAUUGUUCUUUCUACCCUCCAGAUGAGGAUGAAGAAGA	..((((((..((((((((((..((((((....))))))))))))))))((((.(..((........))..).)))))).))))....((((((....((((.....))))..))))))..	-0.32	0.9939	-4.5
3808	3897	CUCUAUGACAAACUUGUUUCAAGCUUUUUGGAAAUGAAGAGUGAAAAGCAAGUUGAACAAAAGAUCGCUGAGAUUCCUAAAGAGGAAGUU	(((..(((..(((((((((...(((((((......)))))))...)))))))))..........)))..))).(((((....)))))...	-1.32	0.9829	-4
4094	4213	CUUUCUUAAAGAAAGAUGCUCCAUAUAUAGUGGGUGAUGUUGUUCAAGAGGGUGUUUUAACUGCUGUGGUUAUACCUACUAAAAAGGCUGGUGGCACUACUGAAAUGCUAGCGAAAGCUU	..(((((.((.((...(((.((((.....)))))))...)).)).)))))(((((((((......(((((..((((..((.....))..))))..))))))))))))))(((....))).	0.4	0.9576	-4.8
4174	4293	AAAAAGGCUGGUGGCACUACUGAAAUGCUAGCGAAAGCUUUGAGAAAAGUGCCAACAGACAAUUAUAUAACCACUUACCCGGGUCAGGGUUUAAAUGGUUACACUGUAGAGGAGGCAAAG	.....(.(((.(((((((.((.((.....(((....))))).))...))))))).))).)..(((((((((((...((((......)))).....))))))...)))))...........	-1.33	0.9933	-5.7
4214	4333	UGAGAAAAGUGCCAACAGACAAUUAUAUAACCACUUACCCGGGUCAGGGUUUAAAUGGUUACACUGUAGAGGAGGCAAAGACAGUGCUUAAAAAGUGUAAAAGUGCCUUUUACAUUCUAC	..((((.((((................((((((...((((......)))).....))))))))))(((((..(((((...(((.(........).))).....)))))))))).))))..	-0.39	0.9403	-3.8
4534	4653	UUUUACACCAGUAAAACAACUGUAGCGUCACUUAUCAACACACUUAACGAUCUAAAUGAAACUCUUGUUACAAUGCCACUUGGCUAUGUAACACAUGGCUUAAAUUUGGAAGAAGCUGCU	((((((....)))))).....(((((.((.....((............))(((((((..((..(.(((((((..(((....)))..)))))))...)..))..))))))).)).))))).	-2.05	0.9895	-4.7
4574	4693	CACUUAACGAUCUAAAUGAAACUCUUGUUACAAUGCCACUUGGCUAUGUAACACAUGGCUUAAAUUUGGAAGAAGCUGCUCGGUAUAUGAGAUCUCUCAAAGUGCCAGCUACAGUUUCUG	..........(((((((..((..(.(((((((..(((....)))..)))))))...)..))..)))))))((((((((((.(((((.((((....))))..))))))))...))))))).	-3.73	0.971	-3.2
4971	5090	GGUGUUUACAACAGUAGACAACAUUAACCUCCACACGCAAGUUGUGGACAUGUCAAUGACAUAUGGACAACAGUUUGGUCCAACUUAUUUGGAUGGAGCUGAUGUUACUAAAAUAAAACC	(((((((((....))))))(((((...(((((((((....).)))))).(((((...)))))..))....((((((.((((((.....)))))).)))))))))))...........)))	-3.72	0.9325	-5.7
5011	5130	GUUGUGGACAUGUCAAUGACAUAUGGACAACAGUUUGGUCCAACUUAUUUGGAUGGAGCUGAUGUUACUAAAAUAAAACCUCAUAAUUCACAUGAAGGUAAAACAUUUUAUGUUUUACCU	..((((((.(((((...)))))...((((.((((((.((((((.....)))))).)))))).))))....................))))))...(((((((((((...)))))))))))	-4.19	0.9628	-4.7
5211	5330	AUUAAAUCACACUAAAAAGUGGAAAUACCCACAAGUUAAUGGUUUAACUUCUAUUAAAUGGGCAGAUAACAACUGUUAUCUUGCCACUGCAUUGUUAACACUCCAACAAAUAGAGUUGAA	.........((.(((...((((......))))...))).)).(((((((.(((((.....((((((((((....)))))).)))).......((((........))))))))))))))))	-2.76	0.9979	-6
5251	5370	GGUUUAACUUCUAUUAAAUGGGCAGAUAACAACUGUUAUCUUGCCACUGCAUUGUUAACACUCCAACAAAUAGAGUUGAAGUUUAAUCCACCUGCUCUACAAGAUGCUUAUUACAGAGCA	((...((((((.(((.....((((((((((....)))))).)))).(((..(((((........))))).)))))).))))))....))....(((((..((........))..))))).	-2.28	0.9118	-3.9
5331	5450	GUUUAAUCCACCUGCUCUACAAGAUGCUUAUUACAGAGCAAGGGCUGGUGAAGCUGCUAACUUUUGUGCACUUAUCUUAGCCUACUGUAAUAAGACAGUAGGUGAGUUAGGUGAUGUUAG	........((((.(((((......(((((......)))))))))).))))......(((((.......((((((.((((.((((((((......)))))))))))).))))))..)))))	-2.53	0.9901	-4.3
5651	5770	AUCUAGUACAACAGGAGUCACCUUUUGUUAUGAUGUCAGCACCACCUGCUCAGUAUGAACUUAAGCAUGGUACAUUUACUUGUGCUAGUGAGUACACUGGUAAUUACCAGUGUGGUCACU	...((((((((((((((....))))))))..(((((....((((..((((.(((....)))..))))))))))))).....))))))((((.(((((((((....))))))))).)))).	-2.77	0.9922	-6
5691	5810	ACCACCUGCUCAGUAUGAACUUAAGCAUGGUACAUUUACUUGUGCUAGUGAGUACACUGGUAAUUACCAGUGUGGUCACUAUAAACAUAUAACUUCUAAAGAAACUUUGUAUUGCAUAGA	...(((((((.(((....)))..)))).)))........((((((((((((.(((((((((....))))))))).)))))).....((((((.(((....)))...)))))).)))))).	-3.18	0.9306	-5.4
6091	6210	CAGUUAACUGGUUAUAAGAAACCUGCUUCAAGAGAGCUUAAAGUUACAUUUUUCCCUGACUUAAAUGGUGAUGUGGUGGCUAUUGAUUAUAAACACUACACACCCUCUUUUAAGAAAGGA	..((.((((((((......)))).((((.....))))....)))))).......(((..((((((.((((.(((((((..(((.....)))..)))))))))))....))))))..))).	-2.57	0.9392	-4.3
6211	6330	GCUAAAUUGUUACAUAAACCUAUUGUUUGGCAUGUUAACAAUGCAACUAAUAAAGCCACGUAUAAACCAAAUACCUGGUGUAUACGUUGUCUUUGGAGCACAAAACCAGUUGAAACAUCA	(((..((((((((((...((........)).))).)))))))........((((((.(((((((.((((......)))).))))))).).))))).))).....................	-1.03	0.9975	-5.9
6251	6370	AUGCAACUAAUAAAGCCACGUAUAAACCAAAUACCUGGUGUAUACGUUGUCUUUGGAGCACAAAACCAGUUGAAACAUCAAAUUCGUUUGAUGUACUGAAGUCAGAGGACGCGCAGGGAA	.(((......((((((.(((((((.((((......)))).))))))).).)))))..((.......((((....((((((((....))))))))))))..(((....)))))))).....	-2.52	0.9985	-5.8
6411	6530	AGAAGUAGUGGAAAAUCCUACCAUACAGAAAGACGUUCUUGAGUGUAAUGUGAAAACUACCGAAGUUGUAGGAGACAUUAUACUUAAACCAGCAAAUAAUAGUUUAAAAAUUACAGAAGA	....(((((((.....))................(((.(((((((((((((.....((((.......))))...)))))))))))))...)))................)))))......	-1.1	0.9224	-4.3
6451	6570	GAGUGUAAUGUGAAAACUACCGAAGUUGUAGGAGACAUUAUACUUAAACCAGCAAAUAAUAGUUUAAAAAUUACAGAAGAGGUUGGCCACACAGAUCUAAUGGCUGCUUAUGUAGACAAU	(((((((((((.....((((.......))))...))))))))))).........................(((((....((((.(((((...........))))))))).))))).....	-0.83	0.9807	-4.7
6971	7090	UAAGUGUUUGCCUAGGUUCUUUAAUCUACUCAACCGCUGCUUUAGGUGUUUUAAUGUCUAAUUUAGGCAUGCCUUCUUACUGUACUGGUUACAGAGAAGGCUAUUUGAACUCUACUAAUG	..((((.(((..((((((....))))))..))).))))....((((.((((..(((((((...)))))))(((((((..(((((.....)))))))))))).....))))))))......	-1.9	0.9632	-3.5
7011	7130	UUUAGGUGUUUUAAUGUCUAAUUUAGGCAUGCCUUCUUACUGUACUGGUUACAGAGAAGGCUAUUUGAACUCUACUAAUGUCACUAUUGCAACCUACUGUACUGGUUCUAUACCUUGUAG	..(((((((..(((((((((...)))))))(((((((..(((((.....)))))))))))).......................))..)).)))))...(((.(((.....)))..))).	-1.36	0.9989	-4.7
7051	7170	UGUACUGGUUACAGAGAAGGCUAUUUGAACUCUACUAAUGUCACUAUUGCAACCUACUGUACUGGUUCUAUACCUUGUAGUGUUUGUCUUAGUGGUUUAGAUUCUUUAGACACCUAUCCU	(((.(((....))).(((((..((((((((...((....))(((((..(((((((((......(((.....)))..)))).).))))..))))))))))))))))))..)))........	0.99	0.996	-4.4
7131	7250	UGUUUGUCUUAGUGGUUUAGAUUCUUUAGACACCUAUCCUUCUUUAGAAACUAUACAAAUUACCAUUUCAUCUUUUAAAUGGGAUUUAACUGCUUUUGGCUUAGUUGCAGAGUGGUUUUU	.((((((..((((.(((((((...)))))))..(((........)))..)))).))))))..((((((........)))))).....(((..(((...((......)).)))..)))...	-0.12	0.992	-3.5
7171	7290	UCUUUAGAAACUAUACAAAUUACCAUUUCAUCUUUUAAAUGGGAUUUAACUGCUUUUGGCUUAGUUGCAGAGUGGUUUUUGGCAUAUAUUCUUUUCACUAGGUUUUUCUAUGUACUUGGA	...(((((((((((..(((((.((((((........)))))))))))..((((..(((...)))..)))).)))))))))))...............((((((..........)))))).	-0.53	0.9453	-3.1
7771	7890	CUUUACUUUGAUAAAGCUGGUCAAAAGACUUAUGAAAGACAUUCUCUCUCUCAUUUUGUUAACUUAGACAACCUGAGAGCUAAUAACACUAAAGGUUCAUUGCCUAUUAAUGUUAUAGUU	.....((((.((((..((.......))..)))).)))).........((((((..(((((......)))))..))))))...((((((.(((((((.....)))).))).))))))....	-1.93	0.9674	-3.9
9210	9329	GUACUGUAGGCACGGCACUUGUGAAAGAUCAGAAGCUGGUGUUUGUGUAUCUACUAGUGGUAGAUGGGUACUUAACAAUGAUUAUUACAGAUCUUUACCAGGAGUUUUCUGUGGUGUAGA	(((((.(((((((.(..(((.(((....))).))).).)))))))..(((((((.....))))))))))))...........(((((((((.((((....))))...)))))))))....	-0.31	0.9393	-3.7
9250	9369	GUUUGUGUAUCUACUAGUGGUAGAUGGGUACUUAACAAUGAUUAUUACAGAUCUUUACCAGGAGUUUUCUGUGGUGUAGAUGCUGUAAAUUUACUUACUAAUAUGUUUACACCACUAAUU	(((...((((((((((....))).)))))))..)))..........(((((.((((....))))...)))))(((((((((...((((......))))......))))))))).......	-0.53	0.9341	-4.7
9410	9529	CUGGUGGUAUUGUAGCUAUCGUAGUAACAUGCCUUGCCUACUAUUUUAUGAGGUUUAGAAGAGCUUUUGGUGAAUACAGUCAUGUAGUUGCCUUUAAUACUUUACUAUUCCUUAUGUCAU	..((((((((.((.((((...)))).)))))))..)))........(((((((..(((.((((..((.((..(.((((....)))).)..))...))..)))).)))..)))))))....	-1.74	0.9402	-3.6
9610	9729	CUUACUAAUGAUGUUUCUUUUUUAGCACAUAUUCAGUGGAUGGUUAUGUUCACACCUUUAGUACCUUUCUGGAUAACAAUUGCUUAUAUCAUUUGUAUUUCCACAAAGCAUUUCUAUUGG	.......(((.((((........))))))).....((((((......)))))).((..(((...((((.((((..((((.((.......)).))))...)))).)))).....)))..))	-0.85	0.9318	-4
10850	10969	CUUCAUUAAAAGAAUUACUGCAAAAUGGUAUGAAUGGACGUACCAUAUUGGGUAGUGCUUUAUUAGAAGAUGAAUUUACACCUUUUGAUGUUGUUAGACAAUGCUCAGGUGUUACUUUCC	((((....((((.((((((.(((.((((((((......)))))))).))))))))).))))....))))..(((...((((((...(.(((((.....))))))..))))))....))).	-2.67	0.9204	-3.8
10970	11089	AAAGUGCAGUGAAAAGAACAAUCAAGGGUACACACCACUGGUUGUUACUCACAAUUUUGACUUCACUUUUAGUUUUAGUCCAGAGUACUCAAUGGUCUUUGUUCUUUUUUUUGUAUGAAA	...((((((.(((((((((((.((..(((....)))..))((((.(((((...(((..((((........))))..)))...)))))..)))).....))))))))))).))))))....	-1.44	0.9918	-4
11010	11129	GUUGUUACUCACAAUUUUGACUUCACUUUUAGUUUUAGUCCAGAGUACUCAAUGGUCUUUGUUCUUUUUUUUGUAUGAAAAUGCCUUUUUACCUUUUGCUAUGGGUAUUAUUGCUAUGUC	..((.(((((...(((..((((........))))..)))...)))))..))(((((................((((....)))).....(((((........))))).....)))))...	0.12	0.9218	-3.4
11050	11169	CAGAGUACUCAAUGGUCUUUGUUCUUUUUUUUGUAUGAAAAUGCCUUUUUACCUUUUGCUAUGGGUAUUAUUGCUAUGUCUGCUUUUGCAAUGAUGUUUGUCAAACAUAAGCAUGCAUUU	(((((.(((....))))))))..........((((((.....((..(..(((((........)))))..)..))(((((.(((....))).((((....)))).)))))..))))))...	-0.33	0.9766	-5.2
11090	11209	AUGCCUUUUUACCUUUUGCUAUGGGUAUUAUUGCUAUGUCUGCUUUUGCAAUGAUGUUUGUCAAACAUAAGCAUGCAUUUCUCUGUUUGUUUUUGUUACCUUCUCUUGCCACUGUAGCUU	.................(((((((.(((((((((...(....)....))))))))).......((((.(((((.(((......))).))))).))))..............)))))))..	-1.63	0.9549	-4.9
11690	11809	GUGUUUAUGAUUACUUAGUUUCUACACAGGAGUUUAGAUAUAUGAAUUCACAGGGACUACUCCCACCCAAGAAUAGCAUAGAUGCCUUCAAACUCAACAUUAAAUUGUUGGGUGUUGGUG	(((((((((....(((.............(((((((......)))))))...((((....))))....))).....)))))))))..((((((((((((......)))))))).))))..	-1.17	0.9126	-3.6
11730	11849	UAUGAAUUCACAGGGACUACUCCCACCCAAGAAUAGCAUAGAUGCCUUCAAACUCAACAUUAAAUUGUUGGGUGUUGGUGGCAAACCUUGUAUCAAAGUAGCCACUGUACAGUCUAAAAU	...((....((((((.(((((......((((...........((((.((((((((((((......)))))))).)))).))))...))))......))))))).))))....))......	-1.59	0.9419	-4.1
12610	12729	AUGGACAAUUCACCUAAUUUAGCAUGGCCUCUUAUUGUAACAGCUUUAAGGGCCAAUUCUGCUGUCAAAUUACAGAAUAAUGAGCUUAGUCCUGUUGCACUACGACAGAUGUCUUGUGCU	..((((((((((............(((((.((((..((....))..)))))))))((((((.((......))))))))..)))).)).))))....((((...(((....)))..)))).	-1.94	0.9775	-2.8
13369	13487	GUCUGUACCGUCUGCGGUAUGUGGAAAGGUUAUGGCUGUAGUUGUGAUCAACUCCGCGAACCCAUGCUUCAGUCAGCUGAUGCACAAUCGUUUUUAAACGGGUUUGCGGUGUAAGUGCA	.(((((((((....))))))..)))..(((((..((....))..))))).((.((((((((((.(((.((((....)))).))).....(((....))))))))))))).)).......	-3.66	0.9974	-3.7
13409	13527	GUUGUGAUCAACUCCGCGAACCCAUGCUUCAGUCAGCUGAUGCACAAUCGUUUUUAAACGGGUUUGCGGUGUAAGUGCAGCCCGUCUUACACCGUGCGGCACAGGCACUAGUACUGAUG	((((....)))).((((((((((.(((.((((....)))).))).....(((....)))))))))((((((((((.((.....))))))))))))))))..(((((....)).)))...	-2.35	0.987	-3
13686	13805	GAAGAAACAAUUUAUAAUUUACUUAAGGAUUGUCCAGCUGUUGCUAAACAUGACUUCUUUAAGUUUAGAAUAGACGGUGACAUGGUACCACAUAUAUCACGUCAACGUCUUACUAAAUAC	....................(((((((((.(((..(((....)))..))).....)))))))))((((...(((((.((((.(((((.......))))).)))).)))))..))))....	-3.1	0.9779	-3.5
13806	13925	ACAAUGGCAGACCUCGUCUAUGCUUUAAGGCAUUUUGAUGAAGGUAAUUGUGACACAUUAAAAGAAAUACUUGUCACAUACAAUUGUUGUGAUGAUGAUUAUUUCAAUAAAAAGGACUGG	(((((.....((((((((.(((((....)))))...)))).)))).)))))............((((((.(..((((((((....).)))).)))..).))))))...............	-1.73	0.9399	-3
13886	14005	CAAUUGUUGUGAUGAUGAUUAUUUCAAUAAAAAGGACUGGUAUGAUUUUGUAGAAAACCCAGAUAUAUUACGCGUAUACGCCAACUUAGGUGAACGUGUACGCCAAGCUUUGUUAAAAAC	...((((((.(((((...))))).))))))((((..((((..................)))).........(((((((((...((....))...)))))))))....)))).........	-0.37	0.9892	-3.1
14046	14165	GGUGUACUGACAUUAGAUAAUCAAGAUCUCAAUGGUAACUGGUAUGAUUUCGGUGAUUUCAUACAAACCACGCCAGGUAGUGGAGUUCCUGUUGUAGAUUCUUAUUAUUCAUUGUUAAUG	.......(((((.(..(((((.(((((((((((((.((((.((((((..((...))..))))))...((((........)))))))).)))))).))).)))))))))..).)))))...	-2.05	0.9348	-2.8
14206	14325	AUGUUGACACUGACUUAACAAAGCCUUACAUUAAGUGGGAUUUGUUAAAAUAUGACUUCACGGAAGAGAGGUUAAAACUCUUUGACCGUUAUUUUAAAUAUUGGGAUCAGACAUACCACC	(((((((..(..(.((((((((..(((((.....))))).))))))))...........((((.((((((.......))))))..))))...........)..)..))).))))......	-1.99	0.999	-4
14526	14645	AGCUCUAGACUUAGUUUUAAGGAAUUACUUGUGUAUGCUGCUGACCCUGCUAUGCACGCUGCUUCUGGUAAUCUAUUACUAGAUAAACGCACUACGUGCUUUUCAGUAGCUGCACUUACU	...........((((((....))))))...(((((.((((((((.........(((((.(((.((((((((....)))))))).....)))...)))))...))))))))))))).....	-1.64	0.9863	-4.8
14726	14845	UAAGGAAGGAAGUUCUGUUGAAUUAAAACACUUCUUCUUUGCUCAGGAUGGUAAUGCUGCUAUCAGCGAUUAUGACUACUAUCGUUAUAAUCUACCAACAAUGUGUGAUAUCAGACAACU	..((.(((((((...((((.......))))...))))))).)).....(((((..((((....))))(((((((((.......))))))))))))))....(((.((....)).)))...	-3.02	0.9939	-3.3
14766	14885	GCUCAGGAUGGUAAUGCUGCUAUCAGCGAUUAUGACUACUAUCGUUAUAAUCUACCAACAAUGUGUGAUAUCAGACAACUACUAUUUGUAGUUGAAGUUGUUGAUAAGUACUUUGAUUGU	(((...(((((((....))))))))))(((((((((.......)))))))))...(((((((((.((....)).))((((((.....))))))...))))))).................	-2.13	0.9434	-3
14886	15005	UACGAUGGUGGCUGUAUUAAUGCUAACCAAGUCAUCGUCAACAACCUAGACAAAUCAGCUGGUUUUCCAUUUAAUAAAUGGGGUAAGGCUAGACUUUAUUAUGAUUCAAUGAGUUAUGAG	...((((((((((...(((....)))...))))))))))...............((((((....(((((((.....)))))))...)))).)).....(((((((((...))))))))).	-1.33	0.9189	-3
15606	15724	UUACAACACAGACUUUAUGAGUGUCUCUAUAGAAAUAGAGAUGUUGACACAGACUUUGUGAAUGAGUUUUACGCAUAUUUGCGUAAACAUUUCUCAAUGAUGAUACUCUCUGACGAUGC	........((((......(((((((..(((.((....((((((((..(((((...))))).........((((((....)))))))))))))))).)))..))))))))))).......	-1.81	0.9878	-4.4
15645	15764	GAUGUUGACACAGACUUUGUGAAUGAGUUUUACGCAUAUUUGCGUAAACAUUUCUCAAUGAUGAUACUCUCUGACGAUGCUGUUGUGUGUUUCAAUAGCACUUAUGCAUCUCAAGGUCUA	(((.((((..((((..(..(.(.((((.((((((((....)))))))).....)))).).)..).....))))..(((((...((.(((((.....))))).)).))))))))).)))..	-2.07	0.9825	-4.4
16445	16564	UUAUUGUAAAUCACAUAAACCACCCAUUAGUUUUCCAUUGUGUGCUAAUGGACAAGUUUUUGGUUUAUAUAAAAAUACAUGUGUUGGUAGCGAUAAUGUUACUGACUUUAAUGCAAUUGC	....(((((((((...((((...((((((((............))))))))....)))).)))))))))........(((..((..(((((......)))))..))....))).......	-1.17	0.9973	-5.1
17125	17244	UCUACUACCCUUCUGCUCGCAUAGUGUAUACAGCUUGCUCUCAUGCCGCUGUUGAUGCACUAUGUGAGAAGGCAUUAAAAUAUUUGCCUAUAGAUAAAUGUAGUAGAAUUAUACCUGCAC	((((((((...(((((((((((((((((((((((..((......)).)))))..)))))))))))))).(((((..........))))).)))).....)))))))).............	-6.85	0.999	-6
17205	17324	UAUUUGCCUAUAGAUAAAUGUAGUAGAAUUAUACCUGCACGUGCUCGUGUAGAGUGUUUUGAUAAAUUCAAAGUGAAUUCAACAUUAGAACAGUAUGUCUUUUGUACUGUAAAUGCAUUG	((((((....))))))((((((((.((((((((((((((((....))))))).))))(((((.....)))))...))))).))......((((((((.....))))))))...)))))).	-2.61	0.9473	-2.8
17445	17564	CAAUUACCUGCACCACGCACAUUGCUAACUAAGGGCACACUAGAACCAGAAUAUUUCAAUUCAGUGUGUAGACUUAUGAAAACUAUAGGUCCAGACAUGUUCCUCGGAACUUGUCGGCGU	.........((.((((((((..((((.......))))...........((((......)))).)))))).((((((((.....))))))))..((((.((((....)))).)))))).))	-2.14	0.9742	-3.1
17525	17644	AACUAUAGGUCCAGACAUGUUCCUCGGAACUUGUCGGCGUUGUCCUGCUGAAAUUGUUGACACUGUGAGUGCUUUGGUUUAUGAUAAUAAGCUUAAAGCACAUAAAGACAAAUCAGCUCA	......(((.((.((((.((((....)))).))))))......)))(((((..(((((.......((.((((((((((((((....)))))).)))))))).))..))))).)))))...	-2.22	0.9732	-4.2
17765	17884	CUUUAUUUCACCUUAUAAUUCACAGAAUGCUGUAGCCUCAAAGAUUUUGGGACUACCAACUCAAACUGUUGAUUCAUCACAGGGCUCAGAAUAUGACUAUGUCAUAUUCACUCAAACCAC	.....................((((....))))((((.....((..((((.....)))).))...((((.((....))))))))))..(((((((((...)))))))))...........	-2.03	0.9032	-2.8
17965	18084	CUGAUAGAGACCUUUAUGACAAGUUGCAAUUUACAAGUCUUGAAAUUCCACGUAGGAAUGUGGCAACUUUACAAGCUGAAAAUGUAACAGGACUCUUUAAAGAUUGUAGUAAGGUAAUCA	..(((....(((((....((((((((((.(((...((.(((((((((((((((....)))))).)).))).)))))).))).)))))).....(((....)))))))...))))).))).	-0.96	0.9519	-3.5
19365	19484	CCAUUUUUCUAUUACUCUGACAGUCCAUGUGAGUCUCAUGGAAAACAAGUAGUGUCAGAUAUAGAUUAUGUACCACUAAAGUCUGCUACGUGUAUAACACGUUGCAAUUUAGGUGGUGCU	.......(((((...(((((((.((((((.......))))))..........))))))).)))))....((((((((.((((.(((.(((((.....))))).))))))).)))))))).	-4.88	0.9961	-5.7
19405	19524	GAAAACAAGUAGUGUCAGAUAUAGAUUAUGUACCACUAAAGUCUGCUACGUGUAUAACACGUUGCAAUUUAGGUGGUGCUGUCUGUAGACAUCAUGCUAAUGAGUACAGAUUGUAUCUCG	.......(((((((((...(((((((...((((((((.((((.(((.(((((.....))))).))))))).)))))))).))))))))))))..))))...((((((.....))).))).	-4.19	0.9978	-4.7
19645	19764	UUGUAAAUAAGGGACACUUUGAUGGACAACAGGGUGAAGUACCAGUUUCUAUCAUUAAUAACACUGUUUACACAAAAGUUGAUGGUGUUGAUGUAGAAUUGUUUGAAAAUAAAACAACAU	...(((((((...(((...(((((((.(((.((........)).))))))))))....((((((((((.((......)).)))))))))).)))....)))))))...............	-0.89	0.9768	-3.1
19765	19884	UACCUGUUAAUGUAGCAUUUGAGCUUUGGGCUAAGCGCAACAUUAAACCAGUACCAGAGGUGAAAAUACUCAAUAAUUUGGGUGUGGACAUUGCUGCUAAUACUGUGAUCUGGGACUACA	..(((.(((((((.((.(((.(((.....)))))).)).))))))).((((((.(((..(((...((((((((....))))))))...)))..)))....))))).)....)))......	-0.84	0.965	-3
19925	20044	UUCUAUGACUGACAUAGCCAAGAAACCAACUGAAACGAUUUGUGCACCACUCACUGUCUUUUUUGAUGGUAGAGUUGAUGGUCAAGUAGACUUAUUUAGAAAUGCCCGUAAUGGUGUUCU	.(((((...((((...((((((................)))).)).(.((((((((((......)))))).)))).)...)))).))))).......((((.((((......))))))))	0.62	0.9807	-4.7
19965	20084	UGUGCACCACUCACUGUCUUUUUUGAUGGUAGAGUUGAUGGUCAAGUAGACUUAUUUAGAAAUGCCCGUAAUGGUGUUCUUAUUACAGAAGGUAGUGUUAAAGGUUUACAACCAUCUGUA	..((((..((((((((((......)))))).)))).((((((...(((((((..(((((...((((.(((((((.....)))))))....))))...)))))))))))).))))))))))	-1.76	0.9756	-3.6
20445	20564	AAAAACUAUUUCAUAACAGAUGCGCAAACAGGUUCAUCUAAGUGUGUGUGUUCUGUUAUUGAUUUAUUACUUGAUGAUUUUGUUGAAAUAAUAAAAUCCCAAGAUUUAUCUGUAGUUUCU	..(((((((.((((((((((.(((((.(((..(......)..))).)))))))))))).))).......((((..((((((((((...)))))))))).))))........)))))))..	-3.22	0.9881	-4.6
21325	21444	UCAUGCAUGCAAAUUACAUAUUUUGGAGGAAUACAAAUCCAAUUCAGUUGUCUUCCUAUUCUUUAUUUGACAUGAGUAAAUUUCCCCUUAAAUUAAGGGGUACUGCUGUUAUGUCUUUAA	.(((((((((((((.....((...((((((..((............))..)))))).)).....))))).))))((((.....(((((((...)))))))...))))..)))).......	-1.24	0.9705	-5.1
21365	21484	AAUUCAGUUGUCUUCCUAUUCUUUAUUUGACAUGAGUAAAUUUCCCCUUAAAUUAAGGGGUACUGCUGUUAUGUCUUUAAAAGAAGGUCAAAUCAAUGAUAUGAUUUUAUCUCUUCUUAG	..................((((((....((((((((((.....(((((((...)))))))...))))..))))))....))))))(((.((((((......)))))).))).........	-2.27	0.9938	-5.8
22101	22218	AGGAAAACAGGGUAAUUUCAAAAAUCUUAGGGAAUUUGUGUUUAAGAAUAUUGAUGGUUAUUUUAAAAUAUAUUCUAAGCACACGCCUAUUAAUUUAGUGCGUGAUCUCCCUCAGGGU	.......................((((((((((....(((((((.((((((..................)))))))))))))(((((((......))).))))....))))).)))))	-1.7	0.9004	-5.3
23497	23616	CGUGCAGGCUGUUUAAUAGGGGCUGAACAUGUCAACAACUCAUAUGAGUGUGACAUACCCAUUGGUGCAGGUAUAUGCGCUAGUUAUCAGACUCAGACUAAUUCUCCUCGGCGGGCACGU	(((((..((((.......(((.((((..((((((...((((....)))).))))))....(((((((((......)))))))))..)))).)))(((.....)))...))))..))))).	-2.42	0.9789	-3.7
23537	23656	CAUAUGAGUGUGACAUACCCAUUGGUGCAGGUAUAUGCGCUAGUUAUCAGACUCAGACUAAUUCUCCUCGGCGGGCACGUAGUGUAGCUAGUCAAUCCAUCAUUGCCUACACUAUGUCAC	....(((((.(((.......(((((((((......)))))))))..))).)))))..........((.....))(.(((((((((((.((((.........)))).))))))))))))..	-0.51	0.9397	-4.8
23697	23816	UGCCAUACCCACAAAUUUUACUAUUAGUGUUACCACAGAAAUUCUACCAGUGUCUAUGACCAAGACAUCAGUAGAUUGUACAAUGUACAUUUGUGGUGAUUCAACUGAAUGCAGCAAUCU	.......................((((((((((((((((...(((((..((((((.......))))))..))))).(((((...))))))))))))))))...)))))............	-2.64	0.989	-3.7
23977	24096	UUACCAGAUCCAUCAAAACCAAGCAAGAGGUCAUUUAUUGAAGAUCUACUUUUCAACAAAGUGACACUUGCAGAUGCUGGCUUCAUCAAACAAUAUGGUGAUUGCCUUGGUGAUAUUGCU	(((((((...............(((((..(((((((.(((((((.....)))))))..))))))).))))).......(((.((((((.......))))))..)))))))))).......	-2.82	0.9944	-2.7
24256	24375	GCUAUGCAAAUGGCUUAUAGGUUUAAUGGUAUUGGAGUUACACAGAAUGUUCUCUAUGAGAACCAAAAAUUGAUUGCCAACCAAUUUAAUAGUGCUAUUGGCAAAAUUCAAGACUCACUU	(((((....)))))....................(((((.........((((((...))))))......(((((((((((...(((....)))....)))))))...)))))))))....	-0.32	0.9741	-3.7
25655	25774	AACAGUUUACUCACACCUUUUGCUCGUUGCUGCUGGCCUUGAAGCCCCUUUUCUCUAUCUUUAUGCUUUAGUCUACUUCUUGCAGAGUAUAAACUUUGUAAGAAUAAUAAUGAGGCUUUG	..((((...............((.....)).))))((((((((((...................))))).......((((((((((((....)))))))))))).......)))))....	-1.15	0.9888	-3.4
25815	25934	GAUGCCAACUAUUUUCUUUGCUGGCAUACUAAUUGUUACGACUAUUGUAUACCUUACAAUAGUGUAACUUCUUCAAUUGUCAUUACUUCAGGUGAUGGCACAACAAGUCCUAUUUCUGAA	.((((((.(..........).)))))).......(((((.(((((((((.....)))))))))))))).........(((((((((.....)))))))))....................	-4.17	0.9516	-4.6
25855	25974	ACUAUUGUAUACCUUACAAUAGUGUAACUUCUUCAAUUGUCAUUACUUCAGGUGAUGGCACAACAAGUCCUAUUUCUGAACAUGACUACCAGAUUGGUGGUUAUACUGAAAAAUGGGAAU	(((((((((.....)))))))))..............(((((((((.....))))))))).......((((((((.(.(..(((((((((.....)))))))))..).).))))))))..	-4.25	0.9942	-5.7
25895	26014	CAUUACUUCAGGUGAUGGCACAACAAGUCCUAUUUCUGAACAUGACUACCAGAUUGGUGGUUAUACUGAAAAAUGGGAAUCUGGAGUAAAAGACUGUGUUGUAUUACACAGUUACUUCAC	..(((((((((((..((......))..((((((((.(.(..(((((((((.....)))))))))..).).)))))))))))))))))))..((((((((......)))))))).......	-4.4	0.9979	-6.1
25935	26054	CAUGACUACCAGAUUGGUGGUUAUACUGAAAAAUGGGAAUCUGGAGUAAAAGACUGUGUUGUAUUACACAGUUACUUCACUUCAGACUAUUACCAGCUGUACUCAACUCAAUUGAGUACA	.(((((((((.....))))))))).(((...(((((...((((((((((..((((((((......))))))))..)).)))))))))))))..)))..((((((((.....)))))))).	-4.97	0.9828	-3.8
26095	26214	AAAUUGUUGAUGAGCCUGAAGAACAUGUCCAAAUUCACACAAUCGACGGUUCAUCCGGAGUUGUUAAUCCAGUAAUGGAACCAAUUUAUGAUGAACCGACGACGACUACUAGCGUGCCUU	.....((((.((..(.((.....)).)..))...........(((.(((((((((..((((((....((((....))))..))))))..))))))))).)))))))..............	-1.91	0.9916	-3
26135	26254	AAUCGACGGUUCAUCCGGAGUUGUUAAUCCAGUAAUGGAACCAAUUUAUGAUGAACCGACGACGACUACUAGCGUGCCUUUGUAAGCACAAGCUGAUGAGUACGAACUUAUGUACUCAUU	..(((.(((((((((..((((((....((((....))))..))))))..))))))))).))).......((((((((........))))..))))(((((((((......))))))))).	-5.44	0.9989	-5.3
26175	26294	CCAAUUUAUGAUGAACCGACGACGACUACUAGCGUGCCUUUGUAAGCACAAGCUGAUGAGUACGAACUUAUGUACUCAUUCGUUUCGGAAGAGACAGGUACGUUAAUAGUUAAUAGCGUA	..................(((..(((((.((((((((((.....(((....)))((((((((((......)))))))))).(((((....))))))))))))))).))))).....))).	-4.44	0.9988	-3.4
26215	26334	UGUAAGCACAAGCUGAUGAGUACGAACUUAUGUACUCAUUCGUUUCGGAAGAGACAGGUACGUUAAUAGUUAAUAGCGUACUUCUUUUUCUUGCUUUCGUGGUAUUCUUGCUAGUUACAC	((((((((.((((.((((((((((......)))))))))).)))).((((((((..(((((((((........))))))))))))))))).))).....(((((....))))).))))).	-3.49	0.9975	-3.9
26375	26490	CAAUAUUGUUAACGUGAGUCUUGUAAAACCUUCUUUUUACGUUUACUCUCGUGUUAAAAAUCUGAAUUCUUCUAGAGUUCCUGAUCUUCUGGUCUAAACGAACUAAAUAUUAUAUU	.((((((....(((.((((..(((((((......)))))))...)))).)))(((........((((((.....))))))..((((....))))..)))......)))))).....	-2.73	0.9939	-4.2
26491	26607	AGUUUUUCUGUUUGGAACUUUAAUUUUAGCCAUGGCAGAUUCCAACGGUACUAUUACCGUUGAAGAGCUUAAAAAGCUCCUUGAACAAUGGAACCUAGUAAUAGGUUUCCUAUUCCU	.((((.(((((((((..((........))))).))))))...((((((((....))))))))..(((((.....)))))...))))...((((((((....))))))))........	-3.52	0.998	-5.7
26528	26647	GAUUCCAACGGUACUAUUACCGUUGAAGAGCUUAAAAAGCUCCUUGAACAAUGGAACCUAGUAAUAGGUUUCCUAUUCCUUACAUGGAUUUGUCUUCUACAAUUUGCCUAUGCCAACAGG	.....((((((((....))))))))..(((((.....)))))((((......((((((((....))))))))..........(((((..((((.....))))....)).)))....))))	-3.29	0.9928	-4.9
26568	26687	UCCUUGAACAAUGGAACCUAGUAAUAGGUUUCCUAUUCCUUACAUGGAUUUGUCUUCUACAAUUUGCCUAUGCCAACAGGAAUAGGUUUUUGUAUAUAAUUAAGUUAAUUUUCCUCUGGC	..(((((((((.((((((((....))))))))....(((......))).))))....(((((...((((((.((....)).))))))..))))).....)))))................	-2.13	0.9821	-3.7
26608	26727	UACAUGGAUUUGUCUUCUACAAUUUGCCUAUGCCAACAGGAAUAGGUUUUUGUAUAUAAUUAAGUUAAUUUUCCUCUGGCUGUUAUGGCCAGUAACUUUAGCUUGUUUUGUGCUUGCUGC	..((..((.........(((((...((((((.((....)).))))))..)))))......((((((((.......((((((.....)))))).....)))))))).))..))........	-1.64	0.9224	-3.7
27248	27367	AAUUAUUAUGAGGACUUUUAAAGUUUCCAUUUGGAAUCUUGAUUACAUCAUAAACCUCAUAAUUAAAAAUUUAUCUAAGUCACUAACUGAGAAUAAAUAUUCUCAAUUAGAUGAAGAGCA	....(((((((((.......(((.((((....)))).)))(((...))).....)))))))))...........((...(((((((.(((((((....))))))).)))).)))..))..	-3.72	0.9716	-5.8
27521	27640	UUCACCAUUUCAUCCUCUAGCUGAUAACAAAUUUGCACUGACUUGCUUUAGCACUCAAUUUGCUUUUGCUUGUCCUGACGGCGUAAAACACGUCUAUCAGUUACGUGCCAGAUCAGUUUC	..................(((((((.........((((.(((..((...((((.......))))...))..)))((((.(((((.....)))))..))))....))))...)))))))..	-2.09	0.9405	-3.1
28838	28957	GUAGUCGCAACAGUUCAAGAAAUUCAACUCCAGGCAGCAGUAGGGGAACUUCUCCUGCUAGAAUGGCUGGCAAUGGCGGUGAUGCUGCUCUUGCUUUGCUGCUGCUUGACAGAUUGAACC	.(((((.....((((.((....)).)))).((((((((((((((((.....)))))))).....(((.(((((.(((((.....))))).)))))..)))))))))))...)))))....	-2.64	0.9918	-2.8
28958	29077	AGCUUGAGAGCAAAAUGUCUGGUAAAGGCCAACAACAACAAGGCCAAACUGUCACUAAGAAAUCUGCUGCUGAGGCUUCUAAGAAGCCUCGGCAAAAACGUACUGCCACUAAAGCAUACA	.((((.((.(((..((((..((((..((((...........))))...((.......)).....))))(((((((((((...)))))))))))....))))..)))..)).)))).....	-2.78	0.9354	-3.9
28998	29117	AGGCCAAACUGUCACUAAGAAAUCUGCUGCUGAGGCUUCUAAGAAGCCUCGGCAAAAACGUACUGCCACUAAAGCAUACAAUGUAACACAAGCUUUCGGCAGACGUGGUCCAGAACAAAC	.((((......................((((((((((((...))))))))))))...((((.(((((...(((((................))))).)))))))))))))..........	-4.19	0.9631	-3.1
29078	29197	AUGUAACACAAGCUUUCGGCAGACGUGGUCCAGAACAAACCCAAGGAAAUUUUGGGGACCAGGAACUAAUCAGACAAGGAACUGAUUACAAACAUUGGCCGCAAAUUGCACAAUUUGCCC	.................(((...(.((((((.(......)(((((.....))))))))))).)...(((((((........))))))).........)))(((((((....)))))))..	-1.24	0.9795	-2.8
29118	29237	CCAAGGAAAUUUUGGGGACCAGGAACUAAUCAGACAAGGAACUGAUUACAAACAUUGGCCGCAAAUUGCACAAUUUGCCCCCAGCGCUUCAGCGUUCUUCGGAAUGUCGCGCAUUGGCAU	((((........(((((.((((....(((((((........)))))))......))))..(((((((....))))))))))))((((....((((((....)))))).)))).))))...	-3.14	0.9378	-2.9
29550	29669	AAGGCAGAUGGGCUAUAUAAACGUUUUCGCUUUUCCGUUUACGAUAUAUAGUCUACUCUUGUGCAGAAUGAAUUCUCGUAACUACAUAGCACAAGUAGAUGUAGUUAACUUUAAUCUCAC	.(((.((.(((((((((((..(((...((......))...))).))))))))))))))))(((.(((.((((......(((((((((.((....))..)))))))))..)))).))))))	-1.83	0.9898	-3.2

## Sheet: Unstructured probabilities
Unpaired probability per position
0.982786
0.927066
0.920489
0.948767
0.890564
0.869262
0.113278
0.076544
0.124829
0.275555
0.468219
0.991419
0.304532
0.115596
0.030188
0.031083
0.157328
0.954727
0.997197
0.9973
0.995041
0.220612
0.050703
0.042029
0.137955
0.320342
0.95427
0.987692
0.475215
0.326421
0.225825
0.167854
0.244246
0.934456
0.904381
0.926215
0.924055
0.917807
0.904584
0.914609
0.945145
0.919142
0.905808
0.927284
0.288702
0.260578
0.263899
0.265453
0.685821
0.969378
0.964945
0.955927
0.944016
0.927567
0.603825
0.129227
0.143327
0.268102
0.322341
0.948776
0.392939
0.406917
0.410658
0.450435
0.895678
0.895703
0.909843
0.918864
0.907078
0.872032
0.894181
0.365916
0.393573
0.457438
0.495751
0.915921
0.87177
0.864052
0.876543
0.90623
0.937603
0.892773
0.902057
0.639439
0.583633
0.309241
0.24227
0.151369
0.20073
0.219204
0.29391
0.316919
0.246761
0.353779
0.793223
0.632214
0.644019
0.722866
0.811473
0.574904
0.158402
0.109109
0.202754
0.400172
0.326774
0.31847
0.397564
0.502885
0.53204
0.589325
0.701417
0.937115
0.732654
0.392103
0.408659
0.350048
0.537665
0.635982
0.831459
0.733452
0.55389
0.47905
0.442875
0.26585
0.192306
0.147709
0.128697
0.480059
0.593228
0.689469
0.666735
0.496702
0.445673
0.425376
0.658358
0.895316
0.924359
0.953786
0.927542
0.950569
0.662388
0.479336
0.438735
0.430339
0.32699
0.345015
0.213244
0.239169
0.187416
0.444385
0.645238
0.564499
0.730865
0.785612
0.601004
0.542248
0.505639
0.50865
0.354909
0.703237
0.695002
0.721856
0.57413
0.450346
0.408529
0.437515
0.403723
0.815651
0.920223
0.905332
0.494557
0.42326
0.38594
0.518978
0.386451
0.471096
0.545247
0.682557
0.581332
0.502928
0.585973
0.708489
0.667218
0.636643
0.531653
0.737045
0.834626
0.17252
0.177104
0.187129
0.259958
0.209004
0.295919
0.930071
0.621084
0.477281
0.243711
0.240676
0.246544
0.928637
0.976624
0.959678
0.934064
0.894539
0.930661
0.303904
0.236138
0.18963
0.37119
0.44526
0.805648
0.855726
0.261053
0.286782
0.277896
0.177026
0.205166
0.225311
0.747514
0.840042
0.795474
0.732631
0.772388
0.7437
0.612395
0.728454
0.554148
0.392326
0.394161
0.381454
0.398585
0.417015
0.377273
0.49974
0.947272
0.339373
0.377047
0.8798
0.928105
0.960963
0.892288
0.868945
0.841781
0.305623
0.319501
0.341344
0.252455
0.281873
0.337943
0.334489
0.393342
0.360424
0.548657
0.339552
0.397202
0.768074
0.866812
0.80415
0.732151
0.192886
0.18921
0.406395
0.794679
0.667665
0.459106
0.510091
0.520243
0.468201
0.493692
0.671931
0.587449
0.626375
0.390742
0.574348
0.367685
0.487118
0.513582
0.58582
0.606866
0.747114
0.767948
0.704183
0.669761
0.491744
0.515858
0.540546
0.635504
0.750978
0.670735
0.881499
0.622209
0.480143
0.51337
0.641286
0.402649
0.807448
0.81693
0.812005
0.846209
0.714436
0.805224
0.355983
0.381622
0.293421
0.255476
0.422141
0.471166
0.86767
0.881604
0.86577
0.837582
0.898159
0.853
0.953741
0.406913
0.552146
0.909901
0.926492
0.415041
0.368035
0.279798
0.299603
0.377955
0.749062
0.863603
0.852366
0.836887
0.69068
0.246698
0.23789
0.137341
0.186952
0.352958
0.896292
0.807635
0.391783
0.383191
0.234587
0.201082
0.276507
0.138856
0.22531
0.234605
0.419673
0.5246
0.491756
0.44041
0.619624
0.547346
0.357184
0.305589
0.395642
0.312508
0.780866
0.259549
0.327245
0.395575
0.452907
0.434069
0.459502
0.435546
0.274647
0.334919
0.072508
0.088781
0.063151
0.126006
0.987705
0.980939
0.987683
0.973407
0.97471
0.129193
0.080538
0.155981
0.245207
0.614976
0.209476
0.16578
0.292234
0.584221
0.974206
0.75685
0.47866
0.472148
0.209131
0.205953
0.182847
0.679472
0.18504
0.291435
0.273994
0.285766
0.406525
0.714842
0.923484
0.882266
0.599678
0.670451
0.601144
0.59229
0.839638
0.932729
0.980172
0.945805
0.906493
0.222441
0.1982
0.253109
0.223457
0.261789
0.237548
0.273546
0.267567
0.795705
0.613446
0.524126
0.756153
0.29322
0.181491
0.176559
0.276423
0.845629
0.980638
0.45942
0.493956
0.860072
0.825603
0.372487
0.297242
0.215868
0.255341
0.306919
0.358598
0.557268
0.926343
0.913203
0.886542
0.775255
0.438179
0.384855
0.512503
0.791891
0.802146
0.79885
0.791437
0.753775
0.438892
0.343163
0.314453
0.241727
0.216898
0.237341
0.207003
0.19034
0.295151
0.430611
0.795704
0.693943
0.338009
0.289672
0.294208
0.293356
0.340248
0.411534
0.79955
0.717287
0.669033
0.813129
0.264454
0.314964
0.195723
0.39569
0.652268
0.369133
0.414922
0.51658
0.512296
0.920835
0.926227
0.879686
0.686815
0.239791
0.264416
0.443418
0.275853
0.23626
0.299909
0.707852
0.650196
0.610131
0.617198
0.357412
0.237752
0.215841
0.275297
0.457047
0.237362
0.608643
0.450804
0.547684
0.542461
0.459105
0.411903
0.833629
0.620372
0.645403
0.705028
0.44705
0.414836
0.583304
0.628032
0.705088
0.709829
0.659244
0.707226
0.723189
0.858371
0.720907
0.496132
0.483067
0.502864
0.499878
0.461148
0.553768
0.422773
0.555278
0.629973
0.478472
0.614351
0.788088
0.894817
0.42563
0.287211
0.411575
0.347087
0.770473
0.730675
0.570335
0.554991
0.501023
0.4961
0.600541
0.790149
0.652455
0.433885
0.459663
0.637693
0.559998
0.52334
0.530383
0.81319
0.516861
0.745075
0.690881
0.553455
0.6001
0.698379
0.751247
0.715384
0.814232
0.761986
0.85079
0.272275
0.308989
0.219418
0.242504
0.322771
0.265449
0.294191
0.188386
0.813034
0.104609
0.160864
0.207549
0.477466
0.860072
0.311393
0.218113
0.310148
0.307953
0.424958
0.808918
0.84938
0.619996
0.556309
0.375592
0.414877
0.226868
0.225216
0.611314
0.90514
0.841199
0.872752
0.886396
0.806633
0.970684
0.223698
0.163452
0.216978
0.461198
0.60176
0.694049
0.965726
0.602413
0.435283
0.247028
0.076483
0.096388
0.171755
0.049982
0.081819
0.319659
0.937214
0.177158
0.143872
0.173804
0.250015
0.137759
0.15786
0.269271
0.371064
0.955165
0.870666
0.667823
0.424487
0.474987
0.515959
0.455955
0.445905
0.572444
0.63435
0.687479
0.76764
0.725306
0.800503
0.876338
0.761071
0.631814
0.457715
0.519362
0.496532
0.483916
0.682906
0.671812
0.708553
0.863815
0.839512
0.877005
0.939015
0.68686
0.584435
0.296427
0.451219
0.641775
0.450766
0.347409
0.385721
0.321496
0.263144
0.317696
0.460099
0.373348
0.093308
0.301888
0.447168
0.961516
0.516983
0.170934
0.233073
0.475882
0.867635
0.248576
0.192212
0.699477
0.115763
0.254343
0.097535
0.13056
0.883676
0.89679
0.841788
0.728824
0.737325
0.854553
0.39157
0.259585
0.155213
0.166288
0.201446
0.975202
0.934688
0.926212
0.935938
0.15888
0.148792
0.172061
0.229775
0.319111
0.784536
0.123054
0.144866
0.2252
0.325519
0.969182
0.4026
0.363477
0.5832
0.217521
0.197774
0.351361
0.319704
0.22996
0.213719
0.237431
0.549005
0.499219
0.61358
0.652833
0.905494
0.581828
0.53369
0.521635
0.588628
0.665092
0.840105
0.735326
0.70086
0.800473
0.728552
0.65318
0.877158
0.777222
0.640322
0.502769
0.462379
0.503729
0.712365
0.76536
0.65277
0.877323
0.889136
0.901765
0.896125
0.683697
0.580823
0.539551
0.49023
0.53595
0.593199
0.765709
0.755292
0.62877
0.688655
0.935868
0.971614
0.677616
0.486404
0.573111
0.567771
0.514787
0.41587
0.477483
0.620961
0.2562
0.324542
0.209517
0.339114
0.229373
0.175815
0.23134
0.573511
0.926578
0.519812
0.2929
0.243375
0.240323
0.311979
0.750307
0.666364
0.782354
0.226509
0.203837
0.168953
0.28846
0.771387
0.705769
0.693292
0.748293
0.279899
0.196023
0.19321
0.126044
0.799931
0.582668
0.591853
0.97794
0.40331
0.262016
0.308791
0.279094
0.704377
0.387037
0.472566
0.332847
0.258591
0.23071
0.281301
0.410191
0.690768
0.432293
0.467098
0.470695
0.690537
0.913197
0.44909
0.455615
0.262229
0.354139
0.322449
0.266019
0.420153
0.717462
0.785004
0.844979
0.859434
0.888459
0.815741
0.731987
0.868362
0.856021
0.742324
0.794751
0.790299
0.769022
0.830408
0.432361
0.472182
0.41932
0.400783
0.448746
0.573447
0.86337
0.940305
0.906953
0.915984
0.883464
0.402347
0.257941
0.321143
0.56479
0.669043
0.261799
0.383684
0.358678
0.370172
0.36191
0.573419
0.646231
0.489682
0.307923
0.160785
0.223318
0.275941
0.253309
0.307955
0.441525
0.855727
0.879127
0.605383
0.532858
0.392212
0.870792
0.831797
0.808022
0.806901
0.86596
0.366236
0.394343
0.442139
0.248518
0.277057
0.584807
0.604456
0.51146
0.548136
0.187087
0.152663
0.312385
0.258224
0.234879
0.871515
0.882206
0.835621
0.715409
0.590619
0.393055
0.557867
0.593003
0.854375
0.388933
0.290538
0.110126
0.10384
0.198428
0.165149
0.324201
0.491434
0.712546
0.372933
0.392274
0.519342
0.607615
0.736184
0.942075
0.84776
0.849706
0.855274
0.879733
0.914992
0.781214
0.525119
0.522943
0.598573
0.529294
0.775025
0.720651
0.750712
0.784745
0.83713
0.836744
0.796245
0.816188
0.724002
0.740691
0.799698
0.723651
0.657385
0.569008
0.421956
0.442516
0.286582
0.239694
0.158168
0.322017
0.350435
0.310483
0.423699
0.867582
0.867198
0.910915
0.593709
0.644116
0.459327
0.464954
0.754914
0.737385
0.327641
0.296589
0.333423
0.357368
0.358717
0.981899
0.616035
0.531722
0.895002
0.629316
0.351511
0.225136
0.077423
0.079053
0.213278
0.94031
0.950298
0.965961
0.968869
0.963789
0.944728
0.282682
0.078122
0.064847
0.156478
0.25987
0.563485
0.545708
0.538956
0.959783
0.324206
0.345956
0.312652
0.308773
0.369275
0.884591
0.781339
0.774527
0.38561
0.389406
0.422689
0.372788
0.492466
0.904217
0.953474
0.943031
0.941905
0.535671
0.417139
0.474616
0.388888
0.423358
0.845178
0.859453
0.790397
0.811551
0.824597
0.789726
0.728029
0.766845
0.515307
0.466288
0.536613
0.399906
0.494939
0.473302
0.528534
0.455185
0.365476
0.421506
0.553278
0.438028
0.491946
0.605352
0.753373
0.705671
0.823835
0.781215
0.772389
0.835754
0.746229
0.744629
0.775961
0.730293
0.64807
0.692552
0.691149
0.701504
0.683183
0.723987
0.683675
0.675002
0.556735
0.535356
0.330376
0.289064
0.36891
0.273231
0.522127
0.463473
0.551067
0.550612
0.476969
0.43929
0.566125
0.700928
0.761577
0.763378
0.939194
0.505365
0.207239
0.156644
0.352383
0.786143
0.80714
0.416505
0.305792
0.351573
0.547292
0.595203
0.55445
0.567921
0.607864
0.600528
0.568001
0.575568
0.615105
0.691399
0.824163
0.788623
0.710779
0.606452
0.689085
0.52505
0.519252
0.532013
0.80926
0.675004
0.69549
0.64746
0.631042
0.809675
0.818145
0.59169
0.589777
0.640795
0.719032
0.803975
0.7299
0.705368
0.688112
0.72584
0.735254
0.688074
0.911955
0.561348
0.569404
0.934384
0.413567
0.333908
0.330347
0.401376
0.42334
0.462177
0.765554
0.953748
0.771173
0.658754
0.441765
0.118004
0.100453
0.099996
0.088516
0.133056
0.247709
0.760055
0.605613
0.451842
0.930755
0.928647
0.671639
0.561527
0.478682
0.386796
0.276554
0.33328
0.69721
0.715073
0.687875
0.654002
0.255284
0.148727
0.369479
0.319463
0.310214
0.398452
0.67367
0.464696
0.127951
0.097171
0.169157
0.409574
0.380354
0.323448
0.391423
0.741313
0.899199
0.841416
0.784962
0.781036
0.904826
0.799496
0.724703
0.656592
0.654416
0.304624
0.240034
0.318782
0.41577
0.406286
0.336295
0.324987
0.432251
0.352977
0.422119
0.441287
0.44295
0.478609
0.513327
0.376549
0.497497
0.653644
0.79622
0.748943
0.86136
0.853721
0.837733
0.697563
0.524311
0.683689
0.719778
0.588765
0.43806
0.425225
0.461339
0.456258
0.474202
0.76445
0.733181
0.728524
0.68797
0.801774
0.80298
0.646049
0.496228
0.469939
0.502199
0.431777
0.627072
0.392438
0.35483
0.590478
0.621127
0.482656
0.545238
0.580456
0.543515
0.476633
0.374561
0.29911
0.306963
0.353406
0.461115
0.379094
0.470453
0.79034
0.769981
0.875255
0.842456
0.430255
0.311858
0.436253
0.524326
0.782733
0.810716
0.72922
0.63236
0.312248
0.348427
0.475915
0.548347
0.880962
0.501026
0.369632
0.421585
0.360726
0.262513
0.311053
0.29146
0.31154
0.335676
0.713862
0.618497
0.37347
0.476397
0.721846
0.383481
0.222276
0.282144
0.334658
0.578815
0.680646
0.648604
0.423439
0.438995
0.610208
0.561279
0.756957
0.792695
0.840963
0.788539
0.760156
0.41106
0.378681
0.404375
0.366841
0.324472
0.784124
0.806299
0.779614
0.826675
0.734346
0.758441
0.747553
0.824365
0.836255
0.835977
0.88066
0.118192
0.101556
0.049459
0.041412
0.073311
0.413199
0.40981
0.4732
0.919517
0.888434
0.822323
0.922115
0.908833
0.614536
0.621626
0.700027
0.861225
0.906033
0.777023
0.881721
0.835383
0.79013
0.836047
0.811404
0.875537
0.754163
0.242353
0.293024
0.345361
0.172612
0.114158
0.118949
0.149579
0.175918
0.885406
0.821238
0.858208
0.755845
0.690626
0.299835
0.403555
0.143008
0.1315
0.425133
0.859748
0.875488
0.645599
0.669184
0.773106
0.775021
0.66423
0.660508
0.835202
0.603087
0.677014
0.721794
0.800069
0.514499
0.375735
0.304628
0.268927
0.313862
0.347395
0.830778
0.866671
0.78909
0.893272
0.820209
0.825353
0.879573
0.888706
0.870886
0.928863
0.9058
0.850679
0.791782
0.752446
0.803775
0.716868
0.805956
0.750409
0.268179
0.373934
0.212666
0.253091
0.409873
0.491009
0.681595
0.737544
0.740967
0.764327
0.788342
0.764678
0.620465
0.579605
0.551128
0.49648
0.758617
0.691348
0.773485
0.743554
0.341432
0.424985
0.704246
0.457757
0.466835
0.496368
0.511986
0.788381
0.806442
0.759091
0.835873
0.595597
0.622883
0.651368
0.768869
0.797005
0.475897
0.525773
0.519265
0.650303
0.54679
0.392587
0.399475
0.697304
0.718528
0.812651
0.805558
0.794987
0.9052
0.700734
0.704489
0.794819
0.868251
0.937353
0.87206
0.790354
0.704788
0.817468
0.79364
0.773755
0.847411
0.624876
0.411833
0.421003
0.694131
0.919552
0.8812
0.764699
0.890046
0.947728
0.879573
0.387254
0.142175
0.114202
0.153361
0.305321
0.332726
0.267588
0.598656
0.876769
0.83025
0.79986
0.799987
0.752143
0.468033
0.12526
0.11634
0.100019
0.240689
0.192791
0.233046
0.459148
0.784364
0.435522
0.320928
0.331761
0.420425
0.879083
0.813817
0.84772
0.843142
0.259895
0.219497
0.386732
0.527969
0.880802
0.876683
0.832861
0.789056
0.454549
0.300422
0.316572
0.162949
0.644184
0.379021
0.411674
0.193107
0.245364
0.289836
0.649614
0.818578
0.62575
0.755526
0.265745
0.249479
0.221932
0.176348
0.155007
0.13998
0.325392
0.293559
0.197459
0.213321
0.425736
0.770038
0.464656
0.461593
0.783368
0.790688
0.744623
0.816184
0.750563
0.51871
0.820013
0.968451
0.324306
0.367164
0.309356
0.89978
0.346893
0.156062
0.176028
0.657117
0.858447
0.8899
0.917043
0.607718
0.249144
0.332259
0.466704
0.914499
0.883953
0.348892
0.364284
0.264082
0.562104
0.471757
0.633458
0.889053
0.74161
0.777933
0.341307
0.369778
0.26305
0.226487
0.3078
0.379517
0.311843
0.211668
0.227236
0.229176
0.295588
0.224912
0.265065
0.782001
0.804724
0.595369
0.775269
0.742353
0.720539
0.667174
0.442947
0.603032
0.548692
0.531382
0.504422
0.586226
0.38257
0.563199
0.675838
0.660741
0.614182
0.697769
0.806467
0.538161
0.454444
0.431055
0.21589
0.210341
0.202933
0.658213
0.594715
0.605891
0.642947
0.378177
0.392964
0.533121
0.685153
0.511449
0.543358
0.597145
0.511572
0.490389
0.584363
0.860143
0.90262
0.891124
0.984135
0.961998
0.900352
0.785255
0.782073
0.829086
0.743889
0.433014
0.33593
0.318377
0.308343
0.295582
0.32998
0.634937
0.666252
0.698582
0.783446
0.736136
0.831238
0.737751
0.8325
0.393671
0.484649
0.406768
0.468568
0.658591
0.763315
0.935393
0.806294
0.776697
0.619404
0.77038
0.751205
0.663048
0.543039
0.495516
0.411969
0.313578
0.205601
0.366506
0.607031
0.165475
0.187433
0.838236
0.515247
0.5895
0.80084
0.873595
0.878371
0.888952
0.379705
0.235621
0.524281
0.180022
0.179943
0.646834
0.484155
0.376302
0.419705
0.308769
0.323596
0.368667
0.512601
0.879165
0.934385
0.907129
0.646792
0.668854
0.711899
0.932883
0.900009
0.852725
0.639798
0.577304
0.528077
0.439721
0.556147
0.460691
0.484095
0.667244
0.87981
0.193047
0.118543
0.116576
0.245535
0.923088
0.9361
0.916643
0.939776
0.911559
0.897762
0.295135
0.152915
0.140439
0.212964
0.535851
0.316645
0.169609
0.206381
0.240778
0.28005
0.345836
0.700846
0.589049
0.899379
0.584485
0.849907
0.388625
0.310965
0.336492
0.326418
0.343434
0.337016
0.327897
0.364097
0.451561
0.894341
0.869534
0.742458
0.75829
0.374112
0.279834
0.27293
0.209331
0.226075
0.268853
0.294828
0.316397
0.375983
0.813804
0.478115
0.790601
0.625675
0.884905
0.515595
0.460848
0.439686
0.414207
0.311814
0.290572
0.336844
0.509755
0.542402
0.532291
0.491639
0.491759
0.565222
0.749015
0.830744
0.825211
0.86613
0.823883
0.744062
0.648825
0.773225
0.573656
0.515732
0.48437
0.469194
0.567762
0.55129
0.612519
0.590647
0.900005
0.89741
0.876345
0.830916
0.761111
0.613421
0.559897
0.577377
0.649556
0.672419
0.699047
0.456766
0.4595
0.372543
0.521868
0.885269
0.702721
0.824761
0.306161
0.243853
0.297227
0.275196
0.309327
0.491203
0.809487
0.860344
0.902901
0.904847
0.572186
0.375441
0.311705
0.31064
0.36995
0.371236
0.912308
0.810405
0.925032
0.552672
0.439038
0.523198
0.638538
0.935655
0.921789
0.879942
0.704781
0.610988
0.790693
0.937635
0.907768
0.899583
0.88819
0.895465
0.747309
0.432714
0.406235
0.548928
0.436266
0.438763
0.70421
0.834693
0.633307
0.564104
0.689602
0.723922
0.76017
0.529683
0.433627
0.442212
0.333971
0.371312
0.460195
0.860685
0.931863
0.930526
0.857751
0.846414
0.721719
0.864125
0.872807
0.647545
0.625793
0.248981
0.25826
0.251952
0.269441
0.381213
0.399811
0.785544
0.37026
0.342742
0.24108
0.46188
0.214744
0.189438
0.221612
0.245032
0.30828
0.829849
0.877972
0.452884
0.26514
0.122324
0.151131
0.953442
0.93328
0.939523
0.938822
0.192066
0.160209
0.252419
0.454894
0.95342
0.402891
0.291313
0.311995
0.20008
0.224359
0.853995
0.869256
0.424564
0.348045
0.321764
0.385044
0.285236
0.428218
0.305155
0.323704
0.398521
0.343739
0.79055
0.887913
0.748658
0.679951
0.603206
0.712722
0.578566
0.635821
0.617196
0.651195
0.819315
0.597665
0.514819
0.545541
0.749554
0.846151
0.84813
0.814251
0.378541
0.359289
0.435668
0.481385
0.690734
0.818119
0.78486
0.788462
0.614279
0.652389
0.750207
0.760555
0.732043
0.777145
0.627911
0.683344
0.85599
0.714196
0.791386
0.861509
0.873486
0.854924
0.515786
0.43287
0.393857
0.344602
0.198744
0.413515
0.313523
0.681433
0.680357
0.888119
0.658755
0.689353
0.713235
0.751366
0.436054
0.51746
0.473157
0.390125
0.308173
0.404482
0.545099
0.585417
0.586961
0.668865
0.763256
0.683711
0.674404
0.721717
0.794553
0.793197
0.906516
0.846493
0.700157
0.604285
0.539179
0.661836
0.677461
0.644915
0.594738
0.539502
0.259052
0.278452
0.369152
0.345605
0.412055
0.419199
0.40357
0.46819
0.864299
0.317167
0.337256
0.57113
0.751125
0.303095
0.131006
0.229859
0.599972
0.713489
0.474841
0.556071
0.494439
0.798553
0.534644
0.510429
[truncated: 27,904 more rows]

## Sheet: Unstructured intervals
Interval start	Interval end	Mean unpaired probability	Minimum unpaired probability
1031	1048	0.727712	0.605352
1304	1320	0.821877	0.614536
1359	1375	0.836512	0.716868
1420	1437	0.796631	0.697304
1918	1934	0.751566	0.614279
2801	2816	0.839184	0.71164
3797	3817	0.741669	0.60258
4579	4594	0.783363	0.667697
5350	5365	0.797956	0.604874
5773	5790	0.808284	0.65353
6010	6030	0.738649	0.624805
6072	6087	0.727041	0.614595
6105	6123	0.777239	0.618997
6225	6239	0.734349	0.628462
6515	6530	0.81084	0.624018
6757	6784	0.78979	0.633073
7161	7175	0.774316	0.62504
7366	7385	0.723602	0.605523
8078	8095	0.82497	0.752542
9142	9157	0.747919	0.649121
9578	9599	0.825697	0.627812
10009	10036	0.760204	0.656672
11186	11202	0.765003	0.602935
11537	11555	0.771241	0.607484
11628	11646	0.85037	0.606842
11659	11682	0.819159	0.623162
11724	11741	0.729639	0.607945
11910	11924	0.766973	0.683262
12195	12211	0.745911	0.634404
13578	13592	0.79511	0.603914
13990	14004	0.796334	0.661868
14367	14381	0.714434	0.604803
14899	14914	0.741656	0.610443
15236	15258	0.747024	0.630481
16038	16054	0.780044	0.600438
16361	16376	0.772562	0.618808
17651	17665	0.735569	0.634855
17762	17786	0.767426	0.650277
18219	18233	0.749532	0.623586
18471	18485	0.779821	0.695284
18681	18695	0.747334	0.605637
18918	18935	0.832132	0.654059
19260	19274	0.760965	0.609632
19569	19589	0.75387	0.648103
20644	20659	0.748943	0.613893
21626	21644	0.857235	0.713387
21649	21663	0.820527	0.626762
21669	21684	0.788644	0.621176
22153	22169	0.809079	0.649686
22281	22297	0.741833	0.600606
22392	22412	0.767595	0.63502
22552	22566	0.773461	0.646815
23700	23719	0.822733	0.654787
23910	23933	0.837777	0.652669
23960	23982	0.787037	0.677563
23985	23999	0.799754	0.625346
24165	24179	0.745439	0.616288
24778	24798	0.771131	0.622469
25417	25438	0.747166	0.639634
25569	25583	0.825796	0.648774
25702	25730	0.846041	0.602018
26429	26448	0.741331	0.615047
27128	27147	0.898279	0.693388
27361	27376	0.740696	0.61226
27385	27403	0.809693	0.653733
27522	27539	0.815602	0.691783
27771	27788	0.754939	0.642183
27800	27814	0.84872	0.666609
28148	28163	0.734308	0.616622
28436	28453	0.80827	0.618884
28853	28867	0.770189	0.611938
29008	29024	0.779731	0.607881
29074	29088	0.891105	0.763759
29348	29373	0.92224	0.792683
29838	29855	0.738799	0.602738
29865	29902	0.956208	0.711708

## Sheet: RNAplfold intervals
Interval start	Interval end
6767	6784
10010	10029
23917	23933
23963	23982
25702	25718
27129	27145
29074	29088
29348	29372
29871	29902

[truncated: 5 more sheets: Structured, betaCov conserved, Unstructured, betaCov conserved, SARS-related-conserved, SARS-CoV-2-Conserved-Structured, SARS-CoV-2-Conserved-Unstructur]
